# Supplementary material for: Using Google Street View for virtual observations of neighborhoods and dwelling units: A feasibility study
Source: PLoS One. 2024 Aug 1;19(8):e0307272. doi: 10.1371/journal.pone.0307272 (PMC11293716; doi:10.1371/journal.pone.0307272)
Supplement: S1 Data — (XLSX) [file pone.0307272.s001.xlsx]

## Sheet: DATA_FOR_PlosOne
seqno	Suitable for Virtual Observation	GSV Observations: Dwelling Unit Type (1=1 unit; 2=2+ unit; 3=mobile home/trailer or recreational vehicles; 4=some other type of residential structure; 5=non-residential/not a DU; 6=cannot code)	GSV Observations: Presence of Children (1=yes; 2=no)	GSV Observations: Must Pass Through a Fence or a Barricade to Enter (1=yes; 0=no)	GSV Observations: Intercepted by a Doorkeeper, Guard, or Receptionist (1=yes; 0=no)	GSV Observations: Intercom or Phone Needed to Gain Access (1=yes; 0=no)	GSV Observations: Surveillance Camera (1=yes; 0=no)	GSV Observations: Saw Dog on Premises (1=yes; 0=no)	GSV Observations: Sign on Building Indicating Security Service Protection or Burglar Alarm (1=yes; 0=no)	GSV Observations: Other Warning Signs (beware of dog, no trespassing, no soliciting etc) (1=yes; 0=no)	GSV Observations: Bars on Windows or Doors (1=yes; 0=no)	GSV Observations: Other Security Measure (1=yes; 0=no)	GSV Observations: Dwelling Unit Not Well Kept (1=yes; 2=no)	GSV Observations: Neighborhood Income Level (1=low-income; 2=high or middle income; 3=Cannot code)	GSV Observations: Neighborhood Safety Level (1=definitely safe; 2=fairly safe; 3=unsure; 4=fairly unsafe; 5=definitely unsafe; 6=cannot code)	GSV Observations: Neighborhood Not Well Kept (1=yes; 2=no)	GSV Observations: Street Condition (1=good; 2=fair; 3=poor; 4=underconstruction; 5=cannot code)	GSV Observations: Any Unit in Bad Condition (1=yes; 2=no; 3=no residential units visible; 4=cannot code)	GSV Observations: Presence of Graffiti (1=yes; 2=no; 3=cannot code)	GSV Observations: GSV Image Available (1=yes; 2=no)	GSV Observations: housing Unit Matched Address (1=yes, address number visible; 2=yes, can infer that it is the correct address; 3=no, wrong address/unit does not exist; 4=no, address number not visible/can't infer that it is the correct address	GSV Observation: Close View Available (1=yes; 2=no; 3=cannot code)	GSV Observations: Presence of Inconsistency in Images for Street Segment (1=yes; 2=no; 3=no GSV)	GSV Observations: Year of Street Level Images	FI Observations: Dwelling Unit Type (1=1 unit; 2=2+ unit; 3=mobile home/trailer or recreational vehicles; 4=some other type of residential structure; 5=non-residential/not a DU)	FI Observations: Presence of Children (1=yes; 2=no)	FI Observations: Must Pass Through a Fence or a Barricade to Enter (1=yes)	FI Observations: Intercepted by a Doorkeeper, Guard, or Receptionist (2=yes)	FI Observations: Intercom or Phone Needed to Gain Access (3=yes)	FI Observations: Surveillance Camera (4=yes)	FI Observations: Saw Dog on Premises (5=yes)	FI Observations: Sign on Building Indicating Security Service Protection or Burglar Alarm (6=yes)	FI Observations: Other Warning Signs (beware of dog, no trespassing, no soliciting etc) (7=yes; 0=no)	FI Observations: Bars on Windows or Doors (8=yes)	FI Observations: Other Security Measures (9=yes)	FI Observations: Dwelling Unit Not Well Kept (1=yes; 2=no)	FI Observations: Neighborhood Income Level (1=low-income; 2=high or middle income)	FI Observations: Neighborhood Safety Level (1=definitely safe; 2=fairly safe; 3=unsure; 4=fairly unsafe; 5=definitely unsafe)	FI Observations: Neighborhood Not Well Kept (1=yes; 2=no)	Survey Response: Children Present in Household (1=yes; 2=no)	Survey Response: Household Income (1=Less than $50k; 2=$50k or more)	Screener Survey Response Status (1=responded to screener survey; 2=didn't response to screener survey)	Survey Response: Any Personal Crime Reported (1=yes; 0=no)	Survey Response: Any Property Crime Reported (1=yes; 0=no)	Survey Response: Any Type of Crime Reported (1=yes; 0=no)	Recoded GSV Observations of Any Security Measures (1=yes; 0=no)	Recoded FI Observations of Any Security Measures (1=yes; 0=no)	Recoded GSV Observations of Neighborhood Safety (1=safe neighborhood; 0=not safe or unsure)	Recoded FI Observations of Neighborhood Safety (1=safe neighborhood; 0=not safe or unsure)
1		6		0	0	0	0	0	0	0	0	0		3	6		5	4	3	2		2	2	2007	1	2									9	2	2	2	2	1	2	1	0	1	1			0	0
2	1	2	2	0	0	0	0	0	0	0	0	0	1	1	3	1	1	1	2	1	2	1	2	2019	2	2									9	1	1	3	1			2				0	0	1	1
3	1	1	2	0	0	0	0	0	0	0	0	0	2	2	2	2	2	2	2	1	1	1	2	2019	1	2									9	2	1	1	2	2	2	1	0	0	0	0	0	0	0
4	1	2	2	0	0	0	0	0	0	0	0	0	2	2	2	2	2	2	2	1	2	2	2	2013	2	2									9	2	2	1	2	2	1	1	0	1	1	0	0	0	0
5	1	1	2	0	0	0	0	0	0	0	0	0	2	1	2	2	2	2	2	1	2	1	2	2011	1	2									9	1	1	3	2			2				0	0	0	1
6	1	1	2	0	0	0	0	0	0	0	0	0	2	2	1	2	1	2	2	1	1	1	2	2015	1	2									9	2	2	2	2	2	2	1	0	0	0	0	0	0	0
7	1	2	2	0	0	0	0	0	0	0	0	0	2	1	2	2	2	2	2	1	2	2	2	2019	2	2									9	2	1	1	2	2	1	1	0	0	0	0	0	0	0
8		6		0	0	0	0	0	0	0	0	0		3	6		5	4	3	2		3	3	9999	3	1					5					1	1	4	1			2							1
9	1	1	1	0	0	0	0	0	0	0	0	0	2	2	1	2	1	2	2	1	1	1	2	2018	1	2									9	2	2	1	2	1	2	1	0	0	0	0	0	0	0
10	1	2	2	0	0	0	0	0	0	0	0	0	2	2	2	2	2	2	2	1	2	1	2	2019	2	2			3							2	2	2	2	2	2	1	0	0	0	0	0	0	0
12		1		0	0	0	0	0	0	0	0	0		2	1	2	1	2	2	1	4	2	2	2012																2	2	1	0	1	1			0
13	1	2	2	0	0	0	0	0	0	0	0	0	2	2	2	2	2	2	2	1	1	1	2	2019	2	2									9	2	2	2	2	2	1	1	0	1	1	0	0	0	0
14		1	2	0	0	0	0	0	1	0	0	0	2	2	1	2	2	2	2	1	1	1	1	2019	1	2									9	2	2	2	2	2	2	1	0	0	0			0	0
15	1	1	2	0	0	0	0	0	0	0	0	0	2	2	1	2	2	2	2	1	1	1	2	2019	1	2									9	2	2	1	2	2		1	0	1	1	0	0	0	0
16	1	1	2	0	0	0	0	0	0	0	0	0	2	1	2	2	2	2	2	1	1	1	2	2016	1	1					5					1	1	4	1	2		1	0	0	0	0	0	0	1
17	1	2	2	0	0	0	0	0	0	0	0	0	1	1	3	1	1	1	2	1	2	2	2	2011	2	2									9	2	1	4	1			2				0	0	1	1
18	1	2	2	0	0	0	0	0	0	0	0	0	2	1	2	2	2	2	2	1	1	1	2	2011	2	2									9	2	2	2	2	2	1	1	0	1	1	0	0	0	0
19	1	2	2	0	0	0	0	0	0	0	0	0	2	2	2	2	1	2	2	1	1	1	2	2019	2	2									9	2	2	2	2	2	2	1	0	1	1	0	0	0	0
20	1	1	2	0	0	0	0	0	0	0	0	0	2	2	1	2	3	2	2	1	1	1	2	2017	1	2									9	2	2	1	2	2	2	1	0	1	1	0	0	0	0
21	1	1	2	0	0	0	0	0	0	0	0	0	2	2	2	2	1	2	2	1	1	1	2	2012																2	2	1	0	0	0	0	0	0
22		6		0	0	0	0	0	0	0	0	0		2	1	2	1	2	2	1	4	3	2	2007	1	2									9	2	2	1	2	2	2	1	0	0	0			0	0
23		6		0	0	0	0	0	0	0	0	0		3	6		5	4	3	2		3	3	2018	2	1			3							2	2	1	2	2	2	1	0	0	0			0	0
24		6		0	0	0	0	0	0	0	0	0		3	6		5	4	3	2		3	3	9999	1	2									9	2	2	1	2			2							0
25		6		0	0	0	0	0	0	0	0	0		3	6		5	4	3	2		3	3	9999	1	2									9	2	2	1	2	2	1	1	0	0	0				0
26		6		0	0	0	0	0	0	0	0	0		2	2	2	1	2	2	1	4	3	2	2013																2	1	1	0	0	0			0
27	1	1	2	0	0	0	0	0	0	0	0	0	2	1	2	2	1	2	2	1	2	1	2	2018	1	2									9	2	2	2	2	2	1	1	1	1	1	0	0	0	0
28		6		0	0	0	0	0	0	0	0	0		3	6		5	4	3	2		3	3	9999	1	2									9	2	2	2	2	2		1							0
29	1	1	2	0	0	0	0	0	0	0	0	0	2	2	2	2	2	2	2	1	1	1	2	2019	1	2								8		2	2	2	2			2				0	0	0	0
30	1	1	2	0	0	0	0	0	0	0	0	0	2	1	2	2	1	2	2	1	2	1	2	2019	1	2									9	1	1	4	1	2	2	1	0	1	1	0	0	0	1
31	1	3	1	0	0	0	0	0	0	0	0	0	2	1	2	2	1	1	2	1	1	1	2	2014	1	1									9	1	1	3	1	2	1	1	0	1	1	0	0	0	1
32		1	2	0	0	0	0	0	0	0	0	0	2	2	2	2	2	2	2	1	4	1	2	2012																2	2	1	0	0	0			0
33	1	1	1	0	0	0	0	0	0	0	0	0	2	2	2	2	1	2	2	1	1	1	2	2018	1	2								8		2	2	2	2			2				0	0	0	0
34		2	2	1	0	0	0	0	0	0	0	0	2	2	2	2	1	2	2	1	2	2	1	2018	2	2	1		3							2	2	2	2			4						0	0
35	1	1	2	1	0	0	0	0	0	0	0	0	1	1	3	1	1	1	2	1	1	1	2	2013	1	1	1				5					2	2	3	2			2				1	1	1	1
36		6		0	0	0	0	0	0	0	0	0		3	6		5	4	3	2		3	3	9999																2	2	1	1	1	1
37		1		0	0	0	0	0	0	0	0	0		2	1	2	1	2	2	1	4	2	2	2007	1	2									9	2	2	1	2			2						0	0
38		1		0	0	0	0	0	0	0	0	0		3	2	2	1	2	2	1	4	2	2	2013	3	2									9	2	2	2	2	2	1	1	0	0	0			0	0
39		6	2	0	0	0	0	0	0	0	0	0	2	2	2	2	2	2	2	1	4	2	2	2012	3	2					5					1	1	2	2	2	1	1	0	1	1			0	0
40		6		0	0	0	0	0	0	0	0	0		3	6		5	4	3	2		3	3	9999																2	2	1	0	0	0
41	1	2	2	0	0	0	0	0	0	0	0	0	2	2	1	2	2	2	2	1	1	1	2	2018	2	2									9	2	2	2	2			2				0	0	0	0
42																				2		3	3	9999	1	1									9	1	1	3	1	2	2	1	0	1	1				1
43	1	1	2	0	0	0	0	0	0	0	0	0	2	2	2	2	1	2	2	1	1	1	2	2013	1	2									9	2	2	1	2	2		1	0	0	0	0	0	0	0
44		6		0	0	0	0	0	0	0	0	0		3	6		5	4	3	2		3	3	9999	1	2	1									2	2	1	2	2	1	1	0	0	0				0
45		2	2	0	0	0	0	0	0	0	0	0	2	1	3	2	1	2	2	1	4	2	2	2019	2	2									9	2	1	3	2			2						1	1
46	1	1	2	1	0	0	0	0	0	0	0	0	2	1	3	2	2	2	2	1	1	1	2	2014	1	2									9	2	1	4	1	1	1	1	0	0	0	1	0	1	1
47		6		0	0	0	0	0	0	0	0	0		3	6		5	4	3	2		3	3	9999	2	2	1		3							2	2	1	2	2	1	1	0	0	0				0
48	1	3	2	0	0	0	0	0	0	0	0	0	1	1	3	2	2	2	2	1	2	2	2	2018	3	2							7			1	1	3	2	1	1	1	0	1	1	0	0	1	1
49	1	1	2	0	0	0	0	0	1	0	0	0	2	2	1	2	1	2	2	1	1	1	2	2016	1	2									9	2	2	1	2	2	2	1	0	0	0	1	0	0	0
50		1	2	0	0	0	0	0	0	0	0	0	2	1	3	2	1	2	2	1	4	1	2	2013	1	2									9	2	2	2	2			2						1	0
51		1		0	0	0	0	0	0	0	0	0		1	3	1	2	2	2	1	4	1	2	2014	1	2									9	2	2	3	2			2						1	1
52	1	1	1	0	0	0	0	0	0	0	0	0	2	2	1	2	2	2	2	1	2	1	2	2015	1	2	1			4						2	2	2	2			2				0	1	0	0
53	1	1	2	0	0	0	0	0	1	0	0	0	2	2	2	2	1	2	2	1	1	1	2	2018	1	2						6				2	2	2	2	2		1				1	0	0	0
54	1	3	2	0	0	0	0	0	0	0	0	0	2	1	2	2	2	2	2	1	1	1	2	2011	3	2									9	2	1	2	2	2	1	1	0	1	1	0	0	0	0
55		6		0	0	0	0	0	0	0	0	0		3	6		5	4	3	2		2	2	2019	2	2	1		3							2	2	2	2	2	1	1	0	0	0			0	0
56	1	2	2	0	0	0	0	0	0	0	0	0	2	2	1	2	1	2	2	1	1	1	2	2012																2		1	0	0	0	0	0	0
57	1	1	2	0	0	0	0	0	0	0	0	0	2	2	1	2	1	2	2	1	1	1	2	2019	1	2									9	2	2	2	2	2	1	2				0	0	0	0
58	1	1	1	0	0	0	0	0	0	0	0	0	2	2	2	2	1	2	2	1	1	1	2	2012	1	2									9	2	2	1	2	2	2	1	0	0	0	0	0	0	0
60		6		0	0	0	0	0	0	0	0	0		3	6		5	4	3	2		3	3	9999	2	2									9	2	2	2	2			2							0
61		6		0	0	0	0	0	0	0	0	0		3	6		5	4	3	2		3	3	9999																		2
62		1		0	0	0	0	0	0	0	0	0		2	3	2	2	2	2	1	4	2	2	2013	1	2									9	1	2	2	2	1	1	1	1	1	1			1	0
63		6		0	0	0	0	0	0	0	0	0		3	6		5	4	3	2		3	3	9999	3	1	1									1	1	2	2	2	1	1	0	0	0			1	0
64		6		0	0	0	0	0	0	0	0	0		3	6		5	4	3	2		3	3	9999	1	2				4						2	2	1	2	2	2	1	0	1	1				0
66		1	2	0	0	0	0	0	0	0	0	0	2	2	1	2	1	2	2	1	4	1	2	2012	1	2									9	2	2	1	2	2	2	1	0	0	0			0	0
67		1		0	0	0	0	0	0	0	0	0		2	2	2	1	2	2	1	4	2	2	2012	1	1									9	2	2	2	1	1		1	1	0	1			0	0
69	1	1	2	0	0	0	0	0	0	0	0	0	2	2	2	2	2	2	2	1	1	1	2	2019	1	2									9	2	2	1	2			2				0	0	0	0
71		2		0	0	0	0	0	0	0	0	0		2	2	2	1	2	2	1	4	2	2	2019	1	2									9	1	1	2	1	2	2	1	0	1	1			0	0
72		2	2	0	0	0	0	0	1	0	0	0	2	2	2	2	1	2	2	1	4	1	2	2016	2	2									9	2	2	1	2	2		1	0	0	0			0	0
73	1	2	2	0	0	0	0	0	0	0	0	0	2	1	2	2	1	2	2	1	2	1	2	2018	2	2									9	1	1	2	2	2		1	0	0	0	0	0	0	0
74		1	2	0	0	0	0	0	0	0	0	0	2	2	3	2	2	2	2	1	4	2	2	2019																2		1	0	0	0			1
75	1	1	2	0	0	0	0	0	0	0	0	0	2	2	3	2	1	2	2	1	1	1	2	2012	1	1					5					2	2	1	2	2	1	1	1	0	1	0	0	1	0
76	1	1	2	0	0	0	0	0	0	0	0	0	2	2	1	2	2	2	2	1	1	1	2	2012	1	2									9	2	2	2	2	2	1	1	0	0	0	0	0	0	0
77		2		0	0	0	0	0	0	0	0	0		1	2	2	2	2	2	1	4	2	2	2011	2	2									9	2	1	4	2	2		1	0	1	1			0	1
78		1	2	0	0	0	0	0	0	0	0	0	2	2	2	2	3	2	2	1	4	1	2	2013	1	2				4						2	2	2	2	2	2	1	0	0	0			0	0
79		2	2	0	0	0	0	0	0	0	0	0	2	2	2	2	2	2	2	1	4	2	2	2018	2	2		2								2	2	1	1	2	2	1	0	1	1			0	0
80	1	2	2	0	0	0	1	0	0	0	0	0	2	2	2	2	3	2	2	1	1	2	2	2019	2	2		2	3				7			2	2	2	2			4				1	0	0	0
81		1		0	0	0	0	0	0	0	0	0		2	1	2	1	2	2	1	4	1	2	2013	1	2							7			1	2	2	2	2	2	1	0	1	1			0	0
82		2	2	0	0	0	0	0	0	0	0	0	2	2	2	2	1	2	2	1	4	2	2	2018	2	2		2								2	2	1	2	2	2	1	0	0	0			0	0
83	1	1	2	0	0	0	0	0	0	0	0	0	2	2	1	2	1	2	2	1	1	1	2	2019	1	2									9	2	2	2	2	2		1				0	0	0	0
84		1		0	0	0	0	0	0	0	0	0		1	3	1	2	1	2	1	4	1	2	2014	1	2									9	1	1	4	1	2	1	1	0	1	1			1	1
85	1	1	2	0	0	0	0	0	0	0	0	0	2	2	1	2	1	2	2	1	1	1	2	2019	1	2				4						2	2	2	2	2		1	0	0	0	0	0	0	0
86	1	2	2	0	0	0	0	0	0	0	0	0	2	1	2	2	1	2	2	1	2	1	2	2012	2	2					5					2	1	1	2	2	1	1	0	1	1	0	0	0	0
87	1	1	2	0	0	0	0	0	0	0	0	0	2	2	2	2	2	2	2	1	1	1	2	2019	1	1									9	2	2	2	2	2		1	0	1	1	0	0	0	0
88	1	1	1	0	0	0	0	0	0	0	0	0	2	2	1	2	1	2	2	1	2	1	2	2011	1	1									9	2	2	1	2			2				0	0	0	0
89	1	1	2	0	0	0	0	0	0	0	0	0	2	2	1	2	1	2	2	1	1	1	2	2019	1	2									9	2	2	2	2			2				0	0	0	0
90	1	1	2	0	0	0	0	0	0	0	0	0	2	2	1	2	2	2	2	1	1	1	2	2014	1	2									9	2	2	1	2	2	2	1	0	1	1	0	0	0	0
91		6		0	0	0	0	0	0	0	0	0		3	6		5	4	3	2		3	3	9999																1	2	1	0	0	0
92	1	1		0	0	0	0	0	0	0	0	0		1	3	2	2	2	2	1	2	2	2	2019	1	2	1				5					2	1	3	1	2	1	1	1	0	1	0	1	1	1
94	1	1	2	0	0	0	0	0	0	0	0	0	2	2	1	2	1	2	2	1	2	1	2	2012	1	2									9	2	2	2	2	2		1				0	0	0	0
95		6		0	0	0	0	0	0	0	0	0		3	6		5	4	3	2		3	3	9999	1	2									9	1	1	2	1			2							0
96	1	2	2	0	0	0	0	0	0	0	0	0	2	2	1	2	1	2	2	1	1	1	2	2015	2	2									9	2	2	1	2	2	2	1	0	0	0	0	0	0	0
97		6		0	0	0	0	0	0	0	0	0		3	6		5	4	3	2		3	3	9999	1	2	1									2	2	1	2			2						0	0
98		1		0	0	0	0	0	0	0	0	0		3	3	2	1	1	2	1	4	2	2	2009	1	2									9	2	2	2	2	2	1	1	0	0	0			1	0
99	1	1	2	0	0	0	0	0	0	0	0	0	2	2	2	2	1	2	2	1	2	2	2	2015	1	2									9	2	2	2	2	2		1	0	1	1	0	0	0	0
101		6		0	0	0	0	0	0	0	0	0		1	2	2	2	2	2	1	4	2	2	2016	1	2	1									1	1	4	1			2						0	1
102		2	2	0	0	0	0	0	0	0	0	0	2	2	2	2	2	2	2	1	4	1	2	2019	2	2									9	2	1	2	2	2	1	1	0	0	0			0	0
103	1	1	2	0	0	0	0	0	0	0	0	0	2	2	1	2	1	2	2	1	1	1	2	2015	1	2									9	2	2	1	2	2		1	1	0	1	0	0	0	0
104	1	1	2	0	0	0	0	0	0	0	0	0	2	2	2	2	1	2	2	1	1	2	2	2018	1	2									9	2	2	1	2			2				0	0	0	0
105	1	1	2	0	0	0	0	0	0	0	0	0	1	1	2	2	2	2	2	1	1	1	2	2019	1	2									9	1	2	3	2	2	2	1	1	1	1	0	0	0	1
106	1	1	2	0	0	0	0	0	0	0	0	0	2	1	3	2	3	1	2	1	1	1	2	2018	2	2								8		1	1	3	1			4				0	0	1	1
107	1	2	2	0	0	0	0	0	0	0	0	0	2	2	2	2	2	2	2	1	2	1	2	2019																		4				0	0	0
108	1	2	2	0	0	0	0	0	0	0	0	0	2	2	3	2	2	2	2	1	2	1	2	2019	2	2									9	2	1	3	1	2	2	1	0	0	0	0	0	1	1
109																				2		3	3	9999	1	2									9	2	1	3	2			2							1
110	1	1	2	0	0	0	0	0	0	0	0	0	2	2	2	2	2	2	2	1	1	1	2	2012	1	2						6				2	2	2	2	2	1	1	0	0	0	0	0	0	0
111	1	2	2	0	0	0	0	0	0	0	0	0	2	2	2	2	2	2	2	1	2	1	2	2013																2	1	1	0	1	1	0	0	0
112		6		0	0	0	0	0	0	0	0	0		3	6		5	4	3	2		3	3	9999	2	2									9	2	1	2	1	2	1	1	1	0	1				0
113		2		0	0	0	0	0	0	0	0	0		2	1	2	1	2	2	1	4	2	2	2012	2	2									9	2	2	1	2			2						0	0
114		6		0	0	0	0	0	0	0	0	0		3	6		5	4	3	2		3	3	9999	1	1									9	1	1	3	1	1	2	1	0	0	0				1
115		6		0	0	0	0	0	0	0	0	0		3	6		5	4	3	2		3	3	9999	2	2									9	2	2	1	2	2	1	1	0	0	0				0
116		6		0	0	0	0	0	0	0	0	0		3	6		5	4	3	2		3	3	9999	1	2									9	2	2	1	2	2	1	1	0	0	0				0
117		1	2	1	0	0	0	0	0	1	0	0	2	2	3	2	1	2	2	1	1	1	1	2019	1	2							7			2	1	4	1			2						1	1
118	1	1	2	0	0	0	0	0	0	0	0	0	2	2	1	2	1	2	2	1	1	1	2	2012	2	2									9	2	2	2	2	2	2	1	0	0	0	0	0	0	0
119	1	1	2	0	0	0	0	0	1	0	0	0	1	2	3	2	1	1	2	1	1	1	2	2019	1	2									9	2	2	1	2	2		1	0	0	0	1	0	1	0
120		1		0	0	0	0	0	0	0	0	0		2	1	2	2	2	2	1	4	2	2	2019	1	2									9	2	2	2	2	1	2	1	0	1	1			0	0
121		3	2	0	0	0	0	0	0	0	0	0	2	1	3	2	2	2	2	1	4	2	2	2016	3	2									9	2	1	3	2			2						1	1
122	1	1	1	0	0	0	0	0	0	0	0	0	1	1	3	2	2	2	2	1	1	1	2	2019	1	1									9	1	1	4	1	2	1	1	1	0	1	0	0	1	1
123	1	2	2	0	0	0	0	0	0	0	1	0	2	2	3	2	1	2	1	1	1	1	2	2019	2	2								8		1	1	3	1			2				1	0	1	1
124	1	2	2	0	0	0	0	0	0	0	0	0	1	1	3	1	1	1	2	1	2	1	2	2018	2	2									9	2	2	2	2	2	1	1	0	1	1	0	0	1	0
125		6		0	0	0	0	0	0	0	0	0		3	6		5	4	3	2		3	3	9999	3	1									9	2	1	2	2	1	2	1	0	0	0				0
126	1	2	2	0	0	0	1	0	0	0	1	0	2	2	3	1	1	1	2	1	2	2	2	2017	2	2			3							2	2	1	2	2	2	1	0	0	0	1	0	1	0
127	1	2	2	0	0	0	0	0	0	0	0	0	2	2	3	1	2	1	2	1	2	2	2	2018	2	2									9	2	2	3	2			2				0	0	1	1
128		1	1	0	0	0	0	0	0	0	1	0	1	1	3	2	3	1	2	1	4	1	2	2014	1	1									9	1	1	4	1	2	1	1	0	0	0			1	1
130	1	1	2	0	0	0	0	0	0	0	1	0	1	2	2	2	1	1	2	1	1	1	2	2013	1	1									9	2	1	3	2	2	1	1	0	0	0	1	0	0	1
131	1	2	2	1	0	0	0	0	0	0	0	0	2	2	2	2	1	2	2	1	1	1	2	2019	2	2	1		3							2	1	2	2			4				1	1	0	0
132		1		0	0	0	0	0	0	0	0	0		2	1	2	1	3	2	1	4	2	2	2013	1	2									9	2	2	2	2	2		1	0	0	0			0	0
133		6		0	0	0	0	0	0	0	0	0		3	6		5	4	3	2		3	3	9999	2	2						6				2	1	2	2	2	1	1	0	1	1				0
134	1	3	2	0	0	0	0	0	0	0	0	0	2	1	2	2	1	2	2	1	2	2	2	2019																2		1	0	0	0	0	0	0
135		6		0	0	0	0	0	0	0	0	0		3	6		5	4	3	2		3	3	9999	3	1									9	2	1	2	2	2		1							0
136		6		0	0	0	0	0	0	0	0	0		2	2	2	5	2	2	1	4	2	2	2017	1	2						6				2	2	2	2	2	2	1	0	0	0			0	0
137	1	1	2	0	0	0	0	0	0	0	0	0	2	2	2	2	1	2	2	1	1	1	2	2016	1	2									9	2	2	2	2	1	2	1	0	1	1	0	0	0	0
138	1	1	2	0	0	0	0	0	0	0	0	0	2	1	3	2	2	2	2	1	1	1	2	2012	1	2				4						2	2	3	2	1	2	1	0	0	0	0	0	1	1
139	1	1	2	0	0	0	0	0	0	0	0	0	2	2	2	2	2	2	2	1	1	1	2	2013	1	2									9	2	2	2	2	2	1	1	0	0	0	0	0	0	0
140	1	2	2	1	0	0	0	0	0	0	0	0	2	2	2	2	1	2	2	1	2	2	2	2019																1	2	1	0	0	0	1	0	0
141	1	2	2	0	0	0	0	0	0	0	0	1	2	2	3	2	4	2	2	1	2	2	2	2019																2		1	0	0	0	1	0	1
142		2	2	1	0	0	0	0	0	0	0	0	2	1	2	2	1	2	2	1	4	2	2	2018																2	1	1	1	1	1			0
143		1	2	0	0	0	0	0	0	0	0	0	2	2	2	2	2	2	2	1	1	2	1	2011																2	1	1	0	0	0			0
144	1	1	1	0	0	0	0	0	0	0	0	0	2	2	2	2	1	2	2	1	1	1	2	2011	1	2				4						2	2	2	2	1	2	1	0	0	0	0	0	0	0
145	1	1	2	0	0	0	0	0	0	0	0	0	2	2	2	2	2	2	2	1	2	1	2	2019																2	2	1	0	1	1	0	0	0
146	1	1	2	0	0	0	0	0	0	0	0	0	2	2	1	2	2	2	2	1	1	1	2	2012	1	2									9	2	2	1	2	1	2	1	0	0	0	0	0	0	0
147		3	2	1	0	0	0	0	0	0	0	0	1	1	3	2	2	1	2	1	4	1	2	2013	3	1	1									1	1	4	1	2	1	1	0	1	1			1	1
148																				2		3	3	9999	1	2									9	2	1	2	2	2	1	1	0	1	1				0
149		1	2	1	0	0	0	1	0	0	0	0	1	1	3	2	1	1	2	1	2	1	1	2011	1	1									9	2	2	2	2	2	1	1	0	1	1			1	0
150	1	2	2	0	0	0	0	0	0	0	0	0	1	1	3	2	1	1	2	1	2	2	2	2012	2	2			3							2	2	3	1	2		1	0	0	0	0	0	1	1
151		6		0	0	0	0	0	0	0	0	0		3	6		5	4	3	2		3	3	9999	2	2									9	2	2	2	2	2	2	1	0	1	1				0
152		1	2	0	0	0	0	0	0	0	0	0	2	2	1	2	1	2	2	1	4	2	2	2012	1	2									9	1	1	3	1	2	1	1	0	0	0			0	1
153	1	2	2	0	0	0	0	0	0	0	0	0	2	2	1	2	1	2	2	1	1	1	2	2015	2	2									9	2	2	3	2	2	2	1	1	0	1	0	0	0	1
154		2	2	0	0	0	0	0	0	0	0	0	2	2	2	2	2	2	2	1	4	2	2	2007	2	2									9	1	1	3	1			2						0	1
155	1	2	2	1	0	0	0	0	0	0	0	0	2	2	2	2	1	2	2	1	2	2	2	2019	2	1	1									2	2	2	2			4				1	1	0	0
156	1	3	2	0	0	0	0	0	0	0	0	0	1	1	3	1	2	1	2	1	1	1	2	2013																2	1	1	0	0	0	0	0	1
157	1	2	2	0	0	0	1	0	0	0	0	0	2	2	3	2	1	2	2	1	1	2	2	2018	2	2			3							2	2	1	2			4				1	0	1	0
158	1	1	2	1	0	0	0	0	0	0	0	0	2	2	2	2	1	2	2	1	1	1	2	2019	1	2									9	2	1	2	2	2	1	1				1	0	0	0
159		1	2	0	0	0	0	0	1	0	0	0	1	1	3	2	2	1	2	1	4	1	2	2014	1	2									9	1	1	3	1	2	1	1	0	1	1			1	1
160		6		0	0	0	0	0	0	0	0	0		3	6		5	4	3	2		3	3	9999	1	2	1				5					1	2	2	1	2	1	1	0	0	0				0
161	1	1	2	0	0	0	0	0	0	0	0	0	2	2	2	2	1	2	2	1	1	1	2	2018	1	2									9	2	2	2	2	2	2	1	0	0	0	0	0	0	0
162	1	2	2	0	0	0	0	0	0	0	0	0	2	2	2	2	3	2	2	1	2	2	2	2019	4	2			3	4						2	1	3	2	2	1	1	1	1	1	0	0	0	1
163		6		0	0	0	0	0	0	0	0	0		3	6		5	4	3	2		3	3	9999	3	2						6	7			1	1	2	2	2	1	1	0	0	0				0
164	1	1	2	0	0	0	0	0	0	0	0	0	2	2	2	2	2	2	2	1	1	1	2	2012	1	2									9	2	2	2	2			2				0	0	0	0
165	1	2	2	1	0	1	0	0	0	0	1	0	2	2	2	2	1	2	2	1	2	2	2	2019	2	2	1		3	4		6		8		2	2	2	2	1	2	1	0	0	0	1	1	0	0
166		1	2	0	0	0	0	0	0	0	0	0	2	2	2	2	1	2	2	1	4	1	2	2011	1	2									9	2	2	2	2	2		1	0	0	0			0	0
167		6		0	0	0	0	0	0	0	0	0		3	6		5	4	3	2		3	3	9999	1	2					5					1	2	2	2	2	1	1	0	0	0			0	0
168		6		0	0	0	0	0	0	0	0	0		3	6		5	4	3	2		3	3	9999	1	2	1	2								2	2	1	2			4							0
169	1	2	2	0	0	1	0	0	0	0	0	0	2	2	2	2	1	2	2	1	1	1	2	2018	2	2			3							2	2	1	2			4				1	0	0	0
170		2	2	0	0	0	0	0	0	0	0	0	2	2	2	2	2	2	2	1	4	2	2	2019																2	1	1	0	0	0			0
171		2	2	0	0	0	0	0	0	0	0	0	2	2	3	2	2	2	2	1	4	2	2	2018	2	2									9	2	2	1	2	2		1						1	0
172	1	2	2	0	0	1	0	0	0	0	0	0	2	2	2	2	1	2	2	1	1	1	2	2019																1	1	1	0	0	0	1	0	0
173		6		0	0	0	0	0	0	0	0	0		3	6		5	4	3	2		3	3	9999	1	2	1									2	2	1	2	2		1							0
175	1	1	2	0	0	0	0	0	0	0	0	0	2	1	2	2	2	2	2	1	1	1	2	2019	1	2									9	2	2	1	2	2		1	0	0	0	0	0	0	0
176	1	2	2	0	0	0	0	0	0	0	0	0	2	2	2	2	1	2	2	1	2	2	2	2017	2	2				4						2	2	2	2			2				0	0	0	0
177		6		0	0	0	0	0	0	0	0	0		3	6		5	4	3	2		3	3	9999																2	1	1	0	0	0
178	1	1	1	0	0	0	0	0	0	0	0	0	2	2	2	2	2	2	2	1	1	1	2	2019	1	2									9	2	2	2	2			2				0	0	0	0
179	1	1	2	0	0	0	0	0	0	0	0	0	2	2	1	2	1	2	2	1	1	1	2	2012	1	2									9	2	2	1	2			2				0	0	0	0
180	1	1	2	1	0	0	0	0	0	0	0	0	2	2	2	2	1	2	2	1	1	1	2	2019	1	2	1						7			2	2	2	2	2	1	1	0	1	1	1	1	0	0
181		1	2	0	0	0	0	0	0	0	0	0	2	2	2	2	2	2	2	1	4	2	2	2019	3	1					5					2	1	2	2	2	1	1	0	0	0			0	0
182		6		0	0	0	0	0	0	0	0	0		3	6		5	4	3	2		3	3	9999	1	2									9	2	2	2	2	2		1	0	0	0				0
183		1	2	0	0	0	0	0	0	0	0	0	2	2	1	2	1	2	2	1	4	1	1	2015	1	2									9	2	2	1	2	2	2	1	0	1	1			0	0
184	1	1	2	0	0	0	0	0	0	0	0	0	2	2	2	2	1	2	2	1	1	1	2	2012																1	2	1	0	1	1	0	0	0
185		6		0	0	0	0	0	0	0	0	0		3	6		5	4	3	2		3	3	9999	1	2									9	2	2	2	2	2	1	1	0	1	1				0
186		1	2	0	0	0	0	0	0	0	0	0	2	2	3	2	1	1	2	1	4	1	2	2012	1	1									9	2	2	2	2	2	2	1	0	0	0			1	0
187	1	1	2	0	0	0	0	0	0	0	0	0	2	2	2	2	2	2	2	1	1	1	2	2018	1	2									9	2	2	1	2	2	2	1	0	1	1	0	0	0	0
188	1	1	2	0	0	0	0	0	0	0	0	0	2	2	2	2	2	2	2	1	1	1	2	2014	1	2									9	2	2	2	2	2	2	1	0	0	0	0	0	0	0
189	1	2	2	0	0	0	0	0	0	0	0	0	2	2	2	2	1	2	2	1	2	2	2	2012	2	1	1									2	1	2	2			4				0	1	0	0
190		1		0	0	0	0	0	0	0	0	0		2	3	1	1	2	2	1	4	2	1	2007	1	2									9	1	2	3	1	2	1	1	0	1	1			1	1
191	1	2	2	0	0	0	0	0	0	0	0	0	2	1	2	2	1	2	2	1	1	1	2	2011	2	2									9	1	2	2	1	2	2	1	0	1	1	0	0	0	0
192		1	2	0	0	0	0	0	0	0	0	0	2	2	2	2	2	2	2	1	1	1	1	2019	1	2									9	2	2	2	2	2	1	1	0	0	0			0	0
193		2		0	0	0	0	0	0	0	0	0		2	2	2	1	2	2	1	4	2	2	2016	2	2									9	2	2	2	2			2						0	0
194		6		0	0	0	0	0	0	0	0	0		3	6		5	4	3	2		3	3	9999	2	2	1									2	2	2	2	2	2	1	0	0	0				0
195		1		0	0	0	0	0	0	0	0	0		2	2	2	1	2	2	1	4	2	2	2012	1	2									9	1	1	3	1			2						0	1
196		2		0	0	0	0	0	0	0	0	0		2	2	2	2	2	2	1	4	2	2	2018	2	2									9	2	1	3	2			2						0	1
197		1		0	0	0	0	0	0	0	0	0	2	2	2	2	1	2	2	1	2	2	1	2011	1	2								8		2	2	2	1	1	1	1	0	0	0			0	0
198		1		0	0	0	0	0	0	0	0	0		2	1		1	4	3	1	4	2	2	2019	2	1									9	2	2	2	2	2	2	1	0	0	0			0	0
199	1	1	2	0	0	0	0	0	0	0	0	0	2	2	2	2	2	2	2	1	1	1	2	2019																1	2	1	0	1	1	0	0	0
200		1	2	0	0	0	0	0	0	0	0	0	2	2	2	2	2	2	2	1	4	1	2	2011	1	2									9	2	2	1	2	2		1						0	0
201		6		0	0	0	0	0	0	0	0	0		3	6		5	4	3	2		3	3	9999																2		1	0	0	0
202	1	1	2	0	0	0	0	0	0	0	0	0	2	1	2	2	2	2	2	1	1	2	2	2019																2		1	0	0	0	0	0	0
203	1	1	2	1	0	0	0	0	0	0	0	0	2	2	2	2	2	2	2	1	1	1	2	2015	1	2	1							8		2	1	5	2	2	1	1	0	0	0	1	1	0	1
204	1	1	2	0	0	0	0	0	0	0	0	0	2	1	3	2	2	2	2	1	1	1	2	2013																2	1	1	0	0	0	0	0	1
205	1	1	2	0	0	0	0	0	0	0	0	0	2	2	2	2	1	2	2	1	1	1	2	2019	1	2									9	2	1	3	2			2				0	0	0	1
206	1	2		0	0	0	0	0	0	0	0	0	2	1	2	2	1	2	2	1	2	2	2	2019	2	2									9	1	1	3	2			2				0	0	0	1
207	1	1	2	1	0	0	0	0	0	0	1	0	2	2	3	2	1	2	2	1	1	1	2	2019	1	2	1							8		1	1	3	2	2	1	1	0	1	1	1	1	1	1
208		6		0	0	0	0	0	0	0	0	0		3	6		5	4	3	2		3	3	9999	1	2	1		3			6	7			2	2	1	2			4							0
209		6		0	0	0	0	0	0	0	0	0		3	6		5	4	3	2		3	3	9999	3	2									9	2	1	2	2	2	1	1	0	0	0			0	0
210	1	1	1	0	0	0	0	0	0	0	0	0	2	1	3	2	2	2	2	1	2	1	2	2013																1	1	1	0	1	1	0	0	1
211	1	2	2	0	0	0	0	0	0	0	0	0	2	2	2	2	1	2	2	1	2	2	2	2019	2	2								8		2	1	4	2			2				0	0	0	1
212		2		0	0	0	0	0	0	0	0	0		2	2	2	1	2	2	1	4	2	2	2018	2	1		2								1	2	1	2	2		1	1	0	1			0	0
213	1	1		0	0	0	0	0	0	0	0	0		2	2	2	1	3	2	1	2	2	2	2012	1	2									9	2	2	1	2	2	2	1	0	0	0	0	0	0	0
214	1	1	1	0	0	0	0	0	0	0	0	0	2	2	2	2	2	2	2	1	1	1	2	2019																1		1	0	0	0	0	0	0
215	1	1	2	0	0	0	0	0	0	0	0	0	1	2	3	2	2	1	2	1	1	1	2	2018	1	2									9	2	2	1	2			2				0	0	1	0
216	1	1	2	0	0	0	0	0	0	0	0	0	2	2	2	2	1	2	2	1	1	1	2	2011	1	2									9	2	2	1	2	2	2	1	1	1	1	0	0	0	0
217	1	2	2	0	0	0	0	0	0	0	0	0	2	2	2	2	1	2	2	1	1	1	2	2012	2	2					5					2	2	1	2	2	1	1	0	1	1	0	0	0	0
218		6		0	0	0	0	0	0	0	0	0		3	6		5	4	3	2		2	2	2018	1	2									9	2	2	2	2	2	2	1	0	0	0			0	0
219	1	1	2	0	0	0	0	0	0	0	0	0	2	2	1	2	1	2	2	1	1	1	2	2012	1	2									9	2	2	1	2	2	2	1	0	0	0	0	0	0	0
220		6		0	0	0	0	0	0	0	0	0		3	6		5	4	3	2		3	3	9999	2	2									9	2	2	3	2	2	1	1	0	0	0				1
221	1	1	2	0	0	0	0	0	0	0	0	0	2	2	1	2	2	2	2	1	2	1	2	2012	2	2									9	2	2	2	2	2	1	1	0	0	0	0	0	0	0
222		6		0	0	0	0	0	0	0	0	0		3	6		5	4	3	2		3	3	9999	3	1									9	2	2	3	2			2							1
223	1	1	1	0	0	0	0	0	0	0	0	0	2	2	2	2	1	2	2	1	1	1	2	2012	1	2									9	2	2	2	2	2		1	0	0	0	0	0	0	0
224		1		0	0	0	0	0	0	0	0	0		2	1	2	1	2	2	1	4	2	2	2015	1	2									9	2	2	2	2	2	2	1	0	1	1			0	0
225		1	2	0	0	0	0	0	1	0	0	0	2	1	3	2	2	2	2	1	4	1	2	2014	1	2									9	2	1	2	2	2	1	1	0	0	0			1	0
226	1	1	2	0	0	0	0	0	0	0	0	0	2	2	3	2	1	2	2	1	1	1	2	2019	1	2									9	2	2	2	2	2		1	0	1	1	0	0	1	0
227	1	1	2	0	0	0	0	0	0	0	0	0	2	2	2	2	1	2	2	1	1	1	2	2012	1	2									9	2	2	2	2	2	1	1	0	1	1	0	0	0	0
228		6		0	0	0	0	0	0	0	0	0		3	6		5	4	3	2		3	3	9999																2		1	0	0	0
229	1	2	2	0	0	0	0	0	0	0	1	0	2	1	3	2	1	2	2	1	2	1	2	2019	2	2									9	2	1	4	1	2	1	1	0	1	1	1	0	1	1
230	1	1	2	1	0	0	0	0	0	0	1	0	1	1	4	1	1	1	2	1	2	1	2	2013	1	2								8		2	1	3	2			2				1	0	1	1
231		6		0	0	0	0	0	0	0	0	0		3	6		5	4	3	2		3	3	9999	2	2									9	2	2	1	2			2							0
232		1	1	0	0	0	0	0	0	0	0	0	2	2	2	2	1	2	2	1	4	1	2	2011																2	2	1	0	0	0			0
233	1	1	2	0	0	0	0	0	0	0	0	0	2	2	2	2	2	2	2	1	1	1	2	2019	1	2									9	2	2	2	2			2				0	0	0	0
234	1	1	2	0	0	0	0	0	0	0	0	0	2	1	2	2	2	2	2	1	1	1	2	2018	1	2									9	2	2	2	2	2	2	1	0	0	0	0	0	0	0
235		6		0	0	0	0	0	0	0	0	0		3	6		5	4	3	2		3	3	9999	1	1				4						1	2	1	2	1	2	1	0	1	1				0
236	1	3	2	0	0	0	0	0	0	0	0	0	2	1	3	2	2	2	2	1	2	1	2	2015	3	2									9	2	1	3	1	2	1	1	0	0	0	0	0	1	1
237	1	2	2	0	0	0	0	0	0	0	0	0	2	2	2	2	1	2	2	1	1	1	2	2018																		2				0	0	0
238	1	2	2	0	0	0	0	0	0	0	0	0	2	1	3	2	1	2	2	1	1	1	2	2012	2	2									9	2	1	2	2	2	1	1	0	0	0	0	0	1	0
239	1	1	2	0	0	0	0	0	0	0	0	0	2	1	2	2	1	2	2	1	2	1	2	2012	1	2									9	1	1	3	2	2		1	0	0	0	0	0	0	1
240	1	1	2	0	0	0	0	0	0	0	0	0	2	2	2	2	1	2	2	1	2	1	2	2016	1	2									9	2	2	2	2	2	1	1	0	1	1	0	0	0	0
241	1	1		0	0	0	0	0	0	0	0	0		2	2	2	1	2	2	1	2	2	2	2019																2	2	1	0	1	1	0	0	0
242	1	2	2	0	0	0	0	0	0	0	0	0	2	2	3	1	2	2	2	1	2	1	2	2019	2	2									9	2	2	2	2	2	1	2				0	0	1	0
243	1	1		0	0	0	0	0	0	0	0	0		2	2	2	2	2	2	1	1	2	2	2019																2	2	1	0	0	0	0	0	0
244	1	1	2	0	0	0	0	0	0	0	0	0	2	2	1	2	1	2	2	1	1	1	2	2014	1	2									9	2	2	1	2	2	2	1	0	0	0	0	0	0	0
245		6		0	0	0	0	0	0	0	0	0		3	6		5	4	3	2		3	3	9999	2	1					5					2	2	1	2	2	2	1	0	0	0				0
246		1		0	0	0	0	0	0	0	0	0		1	3		1	4	3	1	4	2	2	2013	1	2	1						7			2	2	2	2	2		1	0	1	1			1	0
247	1	2	2	0	0	0	0	0	0	0	0	0	2	1	2	2	2	2	2	1	1	1	2	2011	2	2									9	2	1	3	2	2		1				0	0	0	1
248	1	1	1	0	0	0	0	0	0	0	0	0	2	1	3	2	2	2	2	1	1	1	2	2014	1	1									9	2	2	2	2	1	1	1	0	0	0	0	0	1	0
249		6		0	0	0	0	0	0	0	0	0		3	6		5	4	3	2		3	3	9999																2		1	0	1	1
250	1	1	2	0	0	0	0	0	0	0	0	0	2	2	1	2	1	2	2	1	1	1	2	2019	1	2									9	2	2	2	2			2				0	0	0	0
251		6		0	0	0	0	0	0	0	0	0		3	6		5	4	3	2		3	3	9999	2	2	1	2								2	1	3	2			2							1
252	1	1	2	0	0	0	0	0	0	0	0	0	2	2	2	2	2	2	2	1	1	1	2	2019	1	2									9	2	2	2	2	2		1	0	0	0	0	0	0	0
253		2		0	0	0	0	0	0	0	0	0		2	2	2	2	2	2	1	4	2	2	2019	2	1									9	1	2	2	2	2		1	0	1	1			0	0
254																				1	4	2	2	2012	2	2									9	2	1	3	1	2	1	1	0	1	1				1
255	1																			1	1	2	2	2019	3	2	1				5		7			1	1	4	2			4				0	1		1
256	1	3		0	0	0	0	0	0	0	0	0		1	6		1	4	3	1	2	2	2	2019	3	2									9	2	1	2	2			2				0	0		0
257	1	1	1	0	0	0	0	0	0	1	0	0	2	2	3	2	1	1	2	1	1	1	2	2018	1	2									9	2	2	2	2	2	1	1	0	0	0	1	0	1	0
258	1	1	2	0	0	0	0	0	0	0	0	0	2	1	2	2	2	2	2	1	1	1	2	2019	1	2									9	1	2	3	2	1	2	1	0	1	1	0	0	0	1
259		6		0	0	0	0	0	0	0	0	0		3	6		5	4	3	2		3	3	9999	1	2									9	2	2	1	2	2	2	1	0	0	0				0
260	1	2	2	0	0	0	0	0	0	0	0	0	1	2	3	2	1	2	2	1	2	2	2	2016	2	2									9	1	2	1	1			4				0	0	1	0
261		1		0	0	0	0	0	0	0	0	0		2	1	2	2	2	2	1	4	2	2	2019	1	1									9	2	2	1	2	2	1	1	0	1	1			0	0
262		1		0	0	0	0	0	0	0	0	0		2	2	2	3	2	2	1	4	2	2	2011	1	2									9	2	1	2	2	2	2	1	0	0	0			0	0
263	1	2	2	0	0	0	0	0	0	0	1	0	2	2	2	2	2	2	2	1	2	2	2	2019	2	2									9	2	2	2	2	2	1	1	0	0	0	1	0	0	0
264	1	2	2	0	0	0	0	0	0	0	0	0	2	1	3	1	2	1	2	1	1	1	2	2012	2	2									9	2	2	2	2	2	1	1	1	1	1	0	0	1	0
266	1	2	2	0	0	0	0	0	0	0	0	0	2	2	2	2	2	2	2	1	1	1	2	2013																2	2	1	0	0	0	0	0	0
267		1		0	0	0	0	0	0	0	0	0		1	3	1	1	1	2	1	4	2	2	2014	3	2									9	1	1	4	1	2	1	1	0	1	1			1	1
269		1	2	0	0	0	0	0	0	0	0	0	2	2	2	2	1	2	2	1	2	1	1	2013	1	2				4						2	2	2	2	2		1	0	1	1			0	0
270	1	1	2	0	0	0	0	0	0	0	0	0	2	2	2	2	1	2	2	1	1	1	2	2016	1	1									9	2	2	2	2	2	1	1	0	1	1	0	0	0	0
271	1	1	2	0	0	0	0	0	0	0	0	0	2	2	2	2	2	2	2	1	1	1	2	2019	1	1									9	2	2	2	2	1	2	1	0	1	1	0	0	0	0
272	1	2	2	0	0	0	0	0	0	0	0	0	2	2	3	1	2	2	2	1	2	2	2	2019																2	1	1	0	0	0	0	0	1
273		1		0	0	0	0	0	0	0	0	0		2	1	2	2	2	2	1	4	2	2	2019	1	2	1		3							2	2	1	2			4						0	0
274		6		0	0	0	0	0	0	0	0	0		3	6		5	4	3	2		3	3	9999	2	1									9	1	1	3	1	2	1	1	1	1	1				1
276		1		0	0	0	0	0	0	0	0	0		2	2	2	2	2	2	1	4	2	2	2012	1	2									9	2	2	1	2	1	2	1	0	1	1			0	0
277		1	1	0	0	0	0	0	0	0	0	0	2	2	2	2	2	2	2	1	4	1	2	2011	1	1									9	2	2	2	2	2		1						0	0
278		1	2	0	0	0	0	0	0	0	0	0	2	2	2	2	1	2	2	1	4	1	2	2007	1	1									9	2	2	2	2	2	2	1	0	0	0			0	0
279	1	1	1	0	0	0	0	0	0	0	0	0	2	2	2	2	1	2	2	1	1	1	2	2016	1	2									9	2	2	1	2	1	1	1	0	1	1	0	0	0	0
280	1	1	2	1	0	0	0	0	1	0	0	0	2	2	2	2	2	2	2	1	1	1	2	2019	1	2	1					6		8		2	2	2	2			2				1	1	0	0
281	1	1	2	0	0	0	0	0	0	0	0	0	2	2	1	2	1	2	2	1	1	1	2	2015	1	2									9	2	2	1	2	2	2	1	0	0	0	0	0	0	0
282	1	1	2	0	0	0	0	0	0	0	0	0	2	2	1	2	1	2	2	1	1	1	2	2019																2	2	1	0	0	0	0	0	0
283	1	1	2	0	0	0	0	0	0	0	0	0	2	2	2	2	1	2	2	1	1	1	2	2013	1	2				4	5	6	7			2	2	1	2	2		1	0	0	0	0	0	0	0
284		2		0	0	0	0	0	0	0	0	0		2	2	2	1	2	2	1	4	2	2	2019																2	1	1	0	0	0			0
285		6		0	0	0	0	0	0	0	0	0		3	6		5	4	3	2		3	3	9999	2	2									9	2	1	2	2	2	1	1	0	0	0				0
286	1	2	2	0	0	0	0	0	0	0	0	0	2	1	2	2	2	2	2	1	2	1	2	2019	2	2									9	2	1	2	2	2	1	1	0	1	1	0	0	0	0
287		6		0	0	0	0	0	0	0	0	0		3	6		5	4	3	2		3	3	9999	1	2									9	2	2	1	1			2							0
288	1	1	2	0	0	0	0	0	0	0	0	0	2	2	1	2	1	2	2	1	1	1	2	2018	1	2			3		5	6				2	2	1	2	2		1	0	0	0	0	0	0	0
289	1	2		0	0	0	0	0	0	0	0	0		2	2	2	1	2	2	1	2	2	2	2019																2		1	0	0	0	0	0	0
290	1	2	2	0	0	1	0	0	0	0	0	0	2	2	3	2	3	2	2	1	1	1	2	2018	2	2			3							2	2	2	2			4				1	0	1	0
291		1		0	0	0	0	0	0	0	0	0		1	3	2	1	1	2	1	4	1	2	2018	1	2									9	1	1	3	2	1	1	1	0	1	1			1	1
293		2		0	0	0	0	0	0	0	0	0		1	3	2	1	2	2	1	4	2	2	2019	2	2				4		6				2	2	2	2			2						1	0
294		6		0	0	0	0	0	0	0	0	0		3	6		5	4	3	2		3	3	9999	3	2						6				2	1	2	2	2	1	1							0
295		6		0	0	0	0	0	0	0	0	0		3	6		5	4	3	2		3	3	9999	1	2									9	1	2	2	2	2	1	1	0	1	1				0
296		1		0	0	0	0	0	0	0	0	0		2	2	2	2	2	2	1	4	2	2	2011	1	2									9	2	1	2	2	1	2	1	1	0	1			0	0
297		1	2	0	0	0	0	0	0	0	0	0	2	2	1	2	1	2	2	1	1	1	1	2012	1	2									9	2	2	1	2			2						0	0
298		1	2	0	0	0	0	0	0	0	0	0	2	2	2	2	2	2	2	1	4	1	2	2007																2	2	1	0	0	0			0
299	1	1	2	0	0	0	0	0	0	0	0	0	2	2	2	2	1	2	2	1	2	1	2	2011	1	2							7			2	2	1	2	2	2	1	0	0	0	0	0	0	0
300		6		0	0	0	0	0	0	0	0	0		3	6		5	4	3	2		3	3	9999	1	2									9	2	2	1	2	2	2	1	0	0	0				0
301	1	2	2	0	0	0	0	0	0	0	0	0	2	2	1	2	1	2	2	1	2	2	2	2018	2	2			3							2	2	1	2	2	2	1	0	1	1	0	0	0	0
302	1	1	1	0	0	0	0	0	0	0	0	0	2	2	2	2	1	2	2	1	1	1	2	2012	1	1					5					2	1	2	2	1	1	1	1	1	1	0	0	0	0
303		1	2	0	0	0	0	0	0	0	0	0	2	2	3	2	2	2	2	1	4	1	2	2012	1	1									9	2	2	2	2	2	2	1	0	1	1			1	0
304	1	2	2	0	0	0	0	0	0	0	0	0	2	2	2	2	2	2	2	1	1	1	2	2012																2		1	0	1	1	0	0	0
305	1	2	2	0	0	0	0	0	0	0	0	0	2	2	2	2	1	2	2	1	1	1	2	2017	2	2									9	2	1	3	2	2	1	1	1	1	1	0	0	0	1
306	1	2	2	0	0	0	0	0	0	0	0	0	2	2	2	2	1	2	2	1	2	2	2	2012	2	2									9	2	1	3	2			2				0	0	0	1
307		2		0	0	0	0	0	0	0	0	0		2	1	2	1	2	2	1	4	1	2	2013	2	2						6				2	2	2	2			2						0	0
309		6		0	0	0	0	0	0	0	0	0		3	6		5	4	3	2		3	3	9999																2	2	1	0	1	1
311	1	2		0	0	0	0	0	0	0	0	0		1	3	2	2	2	2	1	2	2	2	2019	2	2									9	2	1	2	2	2	1	1	0	1	1	0	0	1	0
312	1	3	2	0	0	0	0	0	0	0	0	0	2	1	3	2	1	1	2	1	1	1	2	2013	3	2							7			2	2	3	2	1	1	1	0	1	1	0	0	1	1
313	1	1	2	0	0	0	0	0	0	0	0	0	2	2	2	2	1	2	2	1	1	1	2	2012	1	2									9	2	2	2	2	2	2	1	0	0	0	0	0	0	0
314	1	1	1	0	0	0	0	0	0	0	0	0	1	2	2	2	1	2	2	1	1	1	2	2011	1	2									9	2	2	2	2			2				0	0	0	0
315		2	1	0	0	0	0	0	0	0	0	0	2	2	2	2	2	2	2	1	4	1	2	2012	2	2			3							2	2	1	2			4						0	0
316	1	1	2	0	0	0	0	0	0	0	0	0	2	2	2	2	2	2	2	1	1	1	2	2018	1	2									9	2	2	2	2	1	1	1	0	0	0	0	0	0	0
317		6		0	0	0	0	0	0	0	0	0		1	3	2	1	4	2	1	4	2	2	2019	1	2					5					2	2	1	2	2	2	1	0	0	0			1	0
318	1	2	2	0	1	0	0	0	0	0	0	0	2	2	2	2	1	2	2	1	2	2	2	2018	2	2		2								2	2	1	2			4				1	0	0	0
319		1	2	0	0	0	0	0	0	0	0	0	2	2	2	2	1	2	2	1	4	1	2	2013	1	2									9	2	2	2	2	2		1						0	0
320		1		0	0	0	0	0	0	0	0	0		2	2	2	1	1	2	1	4	2	2	2007	1	2									9	2	1	3	2	2	1	1	0	0	0			0	1
321	1	2	2	0	0	0	0	0	1	0	1	0	2	2	3	2	2	2	2	1	1	1	2	2012	2	2				4						2	2	2	2	2	1	1	0	1	1	1	0	1	0
322	1	1	2	0	0	0	0	0	0	0	0	0	2	2	1	2	1	2	2	1	1	1	2	2015	1	2									9	2	2	2	2	2	2	1	1	1	1	0	0	0	0
323	1	1	2	0	0	0	0	0	0	0	0	0	2	2	1	2	1	2	2	1	2	1	2	2012	1	2									9	2	2	1	2	2	1	1	0	1	1	0	0	0	0
324																				1	4	2	2	2008	2	2									9	2	2	1	2	2		1	0	0	0				0
325	1	2	2	0	0	0	0	0	0	0	0	0	2	2	2	2	1	2	2	1	1	1	2	2019	2	2									9	2	2	2	2	2	1	1	0	0	0	0	0	0	0
326	1	1	2	0	0	0	0	0	0	0	0	0	2	2	3	2	1	2	2	1	1	1	2	2014																2	1	1	0	0	0	0	0	1
327		6		0	0	0	0	0	0	0	0	0		3	6		5	4	3	2		3	3	9999	1	2									9	2	2	1	2	2	2	1	0	1	1				0
328	1	1	2	0	0	0	0	0	0	0	0	0	2	2	1	2	1	2	2	1	1	1	2	2011	1	2									9	2	2	1	2	2	2	1	0	1	1	0	0	0	0
329	1	2	2	0	0	0	0	0	0	0	0	0	2	2	2	2	1	2	2	1	1	1	2	2019	2	1			3							1	2	1	2	2	1	1	1	0	1	0	0	0	0
330		6		0	0	0	0	0	0	0	0	0		3	6		5	4	3	2		3	3	9999	2	2	1		3							2	1	3	2	2	1	1	0	1	1				1
331		1		0	0	0	0	0	0	0	0	0		2	2	2	2	2	2	1	4	2	2	2016	1	2	1									2	2	1	2	2		1						0	0
332	1	1	2	1	0	0	0	1	0	0	0	0	2	2	2	2	1	2	2	1	1	1	2	2012	1	2							7			1	1	3	1	2	2	1	0	1	1	1	0	0	1
333	1	1	2	0	0	0	0	0	0	0	0	0	2	2	2	2	1	2	2	1	1	1	2	2018	1	2									9	2	2	2	2	2	1	1	0	0	0	0	0	0	0
334	1	1	2	0	0	0	0	0	0	0	1	0	2	2	2	2	2	2	2	1	1	1	2	2019	1	2									9	2	2	2	2	2	2	1	0	0	0	1	0	0	0
335		1	2	0	0	0	0	0	0	0	0	0	2	1	3	2	1	2	2	1	4	2	2	2015																2		1	0	1	1			1
336		1		0	0	0	0	0	0	0	0	0		2	1	2	1	2	2	1	4	2	2	2009	1	2									9	2	2	1	2	2	2	1	0	1	1			0	0
337	1	1	1	0	0	0	0	0	0	0	0	0	2	2	1	2	2	2	2	1	1	1	2	2017																1	2	1	0	0	0	0	0	0
338	1	1	2	0	0	0	0	0	0	0	0	0	2	2	2	2	2	2	2	1	1	1	2	2014	1	2					5					2	2	2	2	2	1	1	1	1	1	0	0	0	0
339		6		0	0	0	0	0	0	0	0	0		3	6		5	4	3	2		3	3	9999	1	2									9	1	1	2	2	2	1	1	0	1	1				0
340	1	2	2	0	0	0	0	0	0	0	0	0	2	2	2	2	2	2	2	1	2	2	2	2019	2	2									9	2	2	2	2	2	1	1	1	0	1	0	0	0	0
341	1	2	2	0	0	0	0	0	0	0	0	0	2	2	2	2	1	2	2	1	1	2	2	2019	2	2			3							2	2	1	2			4				0	0	0	0
342		2		0	0	0	0	0	0	0	0	0		1	4	1	2	1	2	1	4	2	2	2019	2	2					5			8		2	1	3	2			2						1	1
343		6		0	0	0	0	0	0	0	0	0		3	6		5	4	3	2		3	3	9999	1	2				4						2	2	1	2	2		1	0	0	0				0
344		6		0	0	0	0	0	0	0	0	0		3	6		5	4	3	2		3	3	9999	1	2					5					2	2	1	2	2		1	0	0	0				0
345	1	1	2	0	0	0	0	0	0	0	0	0	2	2	2	2	1	2	2	1	1	1	2	2019	1	2				4		6				1	1	3	1			2				0	0	0	1
346	1	2	2	0	0	0	0	0	0	0	0	0	2	2	2	2	1	2	2	1	1	1	2	2012	2	2			3							2	2	1	2			4				0	0	0	0
347	1	3	1	0	0	0	0	0	0	0	0	0	1	1	4	1	2	1	2	1	2	1	2	2013	1	1					5					1	1	3	1	2	1	1	0	1	1	0	0	1	1
348		1	1	0	0	0	0	0	0	0	0	0	2	2	1	2	1	2	2	1	2	1	1	2012	1	2						6				2	2	1	2	2	2	1	1	0	1			0	0
349	1	1	2	0	0	0	0	0	0	1	0	0	1	1	3	2	2	1	2	1	2	1	2	2014	2	2									9	1	1	3	1	2	1	1	1	0	1	1	0	1	1
350		6		0	0	0	0	0	0	0	0	0		3	6		5	4	3	2		3	3	9999	1	1									9	1	1	1	2	1		1							0
352	1	1	2	0	0	0	0	0	0	0	0	0	2	2	1	2	1	2	2	1	1	1	2	2018	1	2							7			2	2	1	2	2		1	0	1	1	0	0	0	0
353	1	1	2	0	0	0	0	0	0	0	0	0	2	2	2	2	2	2	2	1	1	1	2	2011	1	2									9	2	2	2	2	2	2	1	0	1	1	0	0	0	0
354	1	1	2	0	0	0	0	0	0	0	0	0	2	2	1	2	1	2	2	1	1	1	2	2011	1	2									9	2	2	2	2			2				0	0	0	0
355		6		0	0	0	0	0	0	0	0	0		3	6		5	4	3	2		3	2	9999	1	2									9	2	2	2	2	2		1	0	1	1				0
356	1	1	1	0	0	0	0	0	0	0	0	0	2	2	1	2	1	2	2	1	1	1	2	2018	1	2									9	2	2	2	2	2		1				0	0	0	0
357																				1	4	2	2	2008	1	2									9	1	2	2	2	2	1	1	1	0	1				0
358		6		0	0	0	0	0	0	0	0	0		3	6		5	4	3	2		3	3	9999	2	1									9	2	1	3	1			2							1
359		6		0	0	0	0	0	0	0	0	0		3	6		5	4	3	2		3	3	9999	1	2									9	2	2	1	2	2	1	1	1	0	1				0
360																				1	4	2	2	2018																2	2	1	0	1	1
361	1	1	2	0	0	0	0	0	0	0	0	0	2	2	2	2	2	2	2	1	1	1	2	2013	1	1									9	2	2	1	2			2				0	0	0	0
362		2	2	0	0	0	0	0	0	0	0	0	2	2	2	2	2	2	2	1	4	2	2	2015	2	2									9	2	2	3	2	1	1	1	0	0	0			0	1
363	1	1	2	0	0	0	0	0	0	0	0	0	2	2	2	2	2	2	2	1	1	1	2	2013																1	2	1	0	1	1	0	0	0
364	1	1	2	0	0	0	0	0	0	0	0	0	2	2	2	2	2	2	2	1	1	1	2	2019	1	2									9	2	2	2	2	2		1	0	0	0	0	0	0	0
366	1	1	2	1	0	0	0	0	0	0	0	0	2	2	1	2	1	2	2	1	1	1	2	2018	1	2			3	4						2	2	1	2	2		1	0	0	0	1	0	0	0
367	1	1	2	0	0	0	0	0	0	0	0	0	2	2	2	2	1	2	2	1	1	1	2	2018	1	2									9	2	1	1	2	2	1	1	0	0	0	0	0	0	0
368	1	1	2	1	0	0	0	0	0	0	0	0	2	2	3	1	3	2	2	1	1	1	2	2012																		2				1	0	1
369	1	1	2	0	0	0	0	0	0	0	0	0	2	2	1	2	2	2	2	1	1	1	2	2018	1	2									9	2	2	1	2	1	2	1	0	0	0	0	0	0	0
370	1	1	2	0	0	0	0	0	0	0	1	0	2	2	3	2	2	1	2	1	1	1	2	2019	1	2							7	8		2	2	2	2	2	1	1	0	0	0	1	0	1	0
371		2		0	0	0	0	0	0	0	0	0		2	2	2	1	2	2	1	4	2	2	2011	2	2									9	2	2	2	2	2	1	1	0	1	1			0	0
372	1	2	2	0	0	0	0	0	0	0	0	0	2	2	2	2	2	2	2	1	1	2	2	2019	1	1									9	2	2	2	2			2				0	0	0	0
373	1	2	2	1	0	1	0	0	0	0	0	0	2	2	2	2	2	2	2	1	2	2	2	2019	2	2	1		3	4						2	2	2	2			4				1	1	0	0
375	1	1	2	0	0	0	0	0	0	0	0	0	2	2	2	2	1	1	2	1	1	1	2	2019	1	2									9	2	2	1	1	2	2	1	0	0	0	0	0	0	0
376	1	2		0	0	0	0	0	0	0	0	0		2	2	2	1	2	2	1	2	2	2	2015	2	1									9	1	2	2	2	2	2	1	0	0	0	0	0	0	0
377	1	2	2	0	0	0	0	0	0	0	0	0	1	1	3	2	2	1	2	1	2	2	2	2019	2	2									9	1	1	3	1	2	1	1	0	1	1	0	0	1	1
379		6		0	0	0	0	0	0	0	0	0		3	6		5	4	3	2		3	3	9999	1	1									9	2	2	2	2	2	1	1	0	0	0				0
380																				2		3	3	9999	1	2									9	2	2	1	2	2	2	1	0	0	0				0
381	1	1	2	0	0	0	0	0	0	0	0	0	2	2	3	2	2	2	2	1	1	1	2	2019	1	2									9	2	2	3	2			2				0	0	1	1
382	1	1	2	0	0	0	0	0	0	0	0	0	2	2	1	2	1	3	2	1	1	2	2	2012																2	2	1	1	1	1	0	0	0
383	1	1	2	0	0	0	0	0	0	0	0	0	2	2	1	2	1	2	2	1	1	1	2	2019	1	2									9	2	2	2	2	2	2	1	0	1	1	0	0	0	0
384	1	2	2	0	0	0	0	0	0	0	0	0	2	2	2	2	1	2	2	1	2	2	2	2019	2	2				4						2	1	2	2	2		1				0	0	0	0
385	1	1	1	0	0	0	0	0	0	0	0	0	2	2	2	2	1	2	2	1	2	1	2	2013	1	1									9	2	2	2	2	2	2	1	0	0	0	0	0	0	0
386	1	1	1	0	0	0	0	0	0	0	0	0	2	1	2	2	2	2	2	1	1	1	2	2011	1	2									9	2	1	1	2	2		1	0	0	0	0	0	0	0
387		1		0	0	0	0	0	0	0	0	0		2	2	2	1	2	2	1	4	2	2	2018																2	1	1	0	1	1			0
388		1		0	0	0	0	0	0	0	0	0		2	3	2	2	2	2	1	4	2	2	2008	1	2									9	2	1	3	2			2						1	1
389	1	1	2	0	0	0	0	0	0	0	1	0	2	2	3	2	1	2	2	1	1	1	2	2019	1	2									9	2	2	2	2	2		1	1	0	1	1	0	1	0
390		2		0	0	0	0	0	0	0	0	0		2	2	2	1	2	2	1	4	2	2	2019	2	1						6				2	2	1	2			2						0	0
391	1	1	2	0	0	0	0	0	0	0	1	0	2	2	3	1	2	2	2	1	1	1	2	2015	2	2									9	2	1	3	1			2				1	0	1	1
392	1	1	2	0	0	0	0	0	1	0	0	0	2	2	1	2	1	2	2	1	2	1	2	2019	1	2									9	2	2	2	2	2	2	1	0	0	0	1	0	0	0
394		6		0	0	0	0	0	0	0	0	0		3	6		5	4	3	2		3	3	9999																2	1	1	0	0	0
395	1	1	2	0	0	0	0	0	0	0	0	0	2	2	2	2	1	2	2	1	1	1	2	2019	1	2									9	2	2	2	2	2	2	1	0	0	0	0	0	0	0
396	1	1	2	0	0	0	0	0	0	0	0	0	2	2	2	2	1	2	2	1	1	1	2	2019	1	2								8		1	1	3	1	2		1	0	1	1	0	0	0	1
397	1	1	1	0	0	0	0	0	0	0	0	0	2	2	1	2	1	2	2	1	1	1	2	2018	1	2				4						2	2	1	2	2		1	0	0	0	0	0	0	0
398		1	2	0	0	0	0	0	0	0	0	0	2	2	1	2	1	2	2	1	4	1	2	2018	1	1									9	1	2	2	2	1	1	1	0	0	0			0	0
399		6		0	0	0	0	0	0	0	0	0		3	2		5	4	3	1	4	2	2	2016																2	2	1	0	0	0			0
400	1	2	2	0	0	0	0	0	0	0	0	0	2	2	2	2	2	2	2	1	2	2	2	2018	2	2		2								2	2	1	2			4				0	0	0	0
401	1	1	2	1	0	0	0	0	0	0	1	0	1	1	3	2	2	1	2	1	1	1	2	2019	1	2								8		2	1	4	1			2				1	0	1	1
402	1	1	2	0	0	0	0	0	0	0	0	0	2	2	1	2	1	2	2	1	1	1	2	2012	1	2					5					2	2	2	2	2	2	1	0	0	0	0	0	0	0
403	1	1	2	0	0	0	0	0	0	0	0	0	2	2	1	2	1	2	2	1	1	1	2	2015	1	2									9	2	2	1	2	2	2	1	0	0	0	0	0	0	0
405	1	1	2	0	0	0	0	0	0	0	0	0	2	2	1	2	1	2	2	1	1	1	2	2016	1	2									9	2	2	1	2	1	2	1	0	0	0	0	0	0	0
406	1	1	2	0	0	0	0	0	0	0	0	0	2	2	2	2	1	2	2	1	2	1	2	2012	1	2									9	2	2	2	2	2	2	1	1	0	1	0	0	0	0
407		1	2	0	0	0	0	0	0	0	0	0	2	2	3	2	1	2	2	1	4	1	2	2013																2	1	1	0	1	1			1
408	1	2	2	0	0	0	0	0	0	0	0	0	2	2	2	2	2	2	2	1	1	1	2	2019	2	2									9	2	1	3	1	2	2	1	1	1	1	0	0	0	1
409	1	1	2	0	0	0	0	0	0	0	0	0	2	2	2	2	3	2	2	1	1	1	2	2019	1	2							7			2	1	3	2			2				0	0	0	1
410	1	2	2	1	0	1	0	0	0	1	0	0	1	2	3	2	1	2	2	1	2	2	2	2019																2	2	1	0	0	0	1	0	1
411		1		0	0	0	0	0	0	0	0	0		3	6		5	4	3	1	4	2	1	2013	1	2						6				2	2	1	2	2		1	0	1	1				0
412	1	1	2	0	0	0	0	0	0	0	1	0	2	2	2	2	1	2	2	1	1	1	2	2015																2	2	1	0	0	0	1	0	0
413		1	2	0	0	0	0	0	0	0	0	0	2	2	1	2	1	2	2	1	4	1	2	2007	1	2									9	2	2	2	2	2		1	0	0	0			0	0
414	1	2		0	0	0	0	0	0	0	0	0		2	3	2	2	2	2	1	2	2	2	2018	2	2			3							2	2	1	2			2				0	0	1	0
415	1	1	2	0	0	0	0	0	0	0	0	0	2	2	2	2	2	2	2	1	1	1	2	2019																2	1	1	0	1	1	0	0	0
416		1		0	0	0	0	0	0	0	0	0		2	2	2	1	2	2	1	4	2	2	2016	1	2									9	2	2	2	2	2		1						0	0
417		1	1	0	0	0	0	0	0	0	0	0	2	2	2	2	1	2	2	1	4	1	2	2018																2	2	1	0	0	0			0
418		6		0	0	0	0	0	0	0	0	0		3	6		5	4	3	2		3	3	9999																		2
419		2	2	0	0	0	0	0	0	0	0	0	2	2	2	2	1	2	2	1	4	2	2	2012																2	1	1	0	0	0			0
420	1	1	2	0	0	0	0	0	0	0	0	0	2	2	2	2	1	2	2	1	1	1	2	2018	1	2									9	2	2	2	2	2	2	1	0	1	1	0	0	0	0
421	1	3	2	0	0	0	0	0	0	0	0	0	2	1	3	2	1	1	2	1	1	1	2	2019	3	2									9	2	1	2	2			2				0	0	1	0
422		2		0	0	0	0	0	0	0	0	0		2	2	2	2	2	2	1	4	2	2	2019	2	2	1			4						2	2	1	2	2	1	1	0	0	0			0	0
423	1	1	1	0	0	0	0	0	0	0	0	0	1	1	3	2	1	1	2	1	1	1	2	2012	1	2									9	1	1	3	1	2	1	1	0	1	1	0	0	1	1
424	1	1	2	1	0	0	0	0	0	0	0	0	2	2	2	2	2	2	2	1	1	1	2	2019	1	2									9	2	2	2	2	2	2	1	0	1	1	1	0	0	0
425		1	2	0	0	0	0	0	0	0	0	0	2	2	2	2	1	2	2	1	1	1	1	2019	1	2									9	2	2	1	1	2		1	0	0	0			0	0
426		2		0	0	0	0	0	0	0	0	0		2	3	2	2	2	2	1	4	2	2	2017	2	2									9	2	2	2	2	2	1	1	0	0	0			1	0
427	1	2	2	0	0	0	0	0	0	0	0	0	2	2	3	2	1	2	2	1	1	1	2	2017																2	1	1	1	1	1	0	0	1
428	1	1	2	0	0	0	0	0	0	0	0	0	2	2	3	2	1	2	2	1	1	1	2	2014	1	2									9	2	2	2	2	2		1	0	0	0	0	0	1	0
429	1	1	2	0	0	0	0	0	0	0	0	0	2	2	2	2	1	2	2	1	2	1	2	2011	1	1					5					2	2	2	2	2		1				0	0	0	0
430	1	1	2	0	0	0	0	0	0	0	0	0	2	2	2	2	2	2	2	1	1	1	2	2014	1	2									9	2	2	2	2	2	1	1	0	0	0	0	0	0	0
431	1	2	2	1	0	0	0	0	0	0	0	0	2	1	3	2	2	2	2	1	1	1	2	2019																2	1	1	0	0	0	1	0	1
432		6		0	0	0	0	0	0	0	0	0		3	6		5	4	3	2		3	3	9999	1	2		2		4	5					2	2	1	2			2							0
433	1	1	2	0	0	0	0	0	0	0	0	0	2	2	2	2	1	2	2	1	1	1	2	2012	1	2					5					2	2	1	2	2	2	1	0	0	0	0	0	0	0
434		6		0	0	0	0	0	0	0	0	0		3	6		5	4	3	2		3	3	9999	1	2									9	2	2	1	2	2	1	1	0	1	1				0
435	1	1	2	0	0	0	0	0	0	0	0	0	2	2	3	2	2	2	2	1	2	1	2	2016	1	2									9	1	1	4	1	2	1	1	0	1	1	0	0	1	1
436	1	1	2	0	0	0	0	0	0	0	0	0	2	2	2	2	2	2	2	1	1	1	2	2017	1	2					5					2	2	2	2	2	2	1	0	0	0	0	0	0	0
437	1	1	2	0	0	0	0	0	0	0	0	0	2	2	2	2	1	2	2	1	1	1	2	2015	1	1					5					2	2	2	2	2		1	0	0	0	0	0	0	0
438		6		0	0	0	0	0	0	0	0	0		3	6		5	4	3	2		3	3	9999																2		1	0	0	0
439		6		0	0	0	0	0	0	0	0	0		3	6		5	4	3	2		3	3	9999	1	2									9	2	2	2	2			2							0
440		1	2	0	0	0	0	0	0	0	0	0	2	2	2	2	1	2	2	1	4	1	2	2014	1	2						6				1	1	3	1	2	1	1	0	0	0			0	1
441		1		0	0	0	0	0	0	0	0	0		2	2	2	2	2	2	1	4	2	2	2007	1	2									9	2	2	1	2			2						0	0
442	1	2	2	0	0	0	0	0	0	0	0	0	2	1	3	2	1	2	2	1	1	1	2	2019	2	2			3	4		6	7			2	2	3	2	2		1				0	0	1	1
443	1	1	2	0	0	0	0	0	1	0	1	0	2	2	2	2	1	2	2	1	1	1	2	2017	1	2									9	2	2	2	2	2		1	0	0	0	1	0	0	0
444	1	1	2	0	0	0	0	0	0	0	0	0	2	2	2	2	2	2	2	1	1	1	2	2019																2		1	1	1	1	0	0	0
445	1	1		0	0	0	0	0	0	0	0	0		2	2	2	2	2	2	1	2	2	2	2019	1	2									9	2	2	1	2	2	2	1	0	1	1	0	0	0	0
446	1	1	2	0	0	0	0	0	0	0	0	0	2	2	2	2	2	2	2	1	1	1	2	2019	1	2						6				2	2	2	2			2				0	0	0	0
447	1	1	2	0	0	0	0	0	1	0	0	0	2	2	2	2	2	2	2	1	1	1	2	2018																2		1	0	0	0	1	0	0
448		2		0	0	0	0	0	0	0	0	0		2	3		2	4	3	1	4	2	2	2019	2	2									9	2	1	4	2			2						1	1
449		2	2	1	0	0	0	0	0	0	0	0	2	1	3	1	2	1	2	1	4	1	2	2019	2	2									9	1	1	5	1	2	1	1	0	0	0			1	1
450	1																			1	2	2	2	2014	1	2									9	2	1	2	2	2	2	1	0	1	1	0	0		0
451	1	2	2	0	0	0	0	0	0	0	0	0	1	1	4	1	2	1	2	1	2	1	2	2019	2	1							7			1	1	3	1	2	1	1	0	1	1	0	0	1	1
452	1	1	1	0	0	0	0	0	0	0	0	0	2	2	2	2	2	2	2	1	1	1	2	2018	1	1									9	2	2	2	2	2		1	0	1	1	0	0	0	0
453	1	2	2	0	0	0	0	0	0	0	0	0	2	2	2	2	2	2	2	1	1	1	2	2019	2	2									9	2	2	1	2	1	2	1	0	0	0	0	0	0	0
454	1	1	2	0	0	0	0	0	0	0	0	0	2	2	2	2	2	2	2	1	1	1	2	2019	1	2									9	2	2	2	2			1	0	0	0	0	0	0	0
455	1	1	1	0	0	0	0	0	0	0	0	0	2	2	2	2	1	2	2	1	1	1	2	2011	1	2				4		6				2	2	1	2	2	2	1	0	0	0	0	0	0	0
456		1	2	0	0	0	0	0	0	0	0	0	2	2	2	2	2	2	2	1	4	1	2	2013																2	2	1	0	0	0			0
457		6		0	0	0	0	0	0	0	0	0		3	6		5	4	3	2		3	3	9999	1	2									9	2	2	1	2	2		1	1	0	1				0
458	1	1	2	0	0	0	0	0	0	0	0	0	2	2	2	2	1	2	2	1	1	1	2	2013																2	1	1	0	0	0	0	0	0
459	1	1	2	0	0	0	0	0	0	0	0	0	2	2	1	2	2	2	2	1	1	1	2	2011	1	1									9	2	2	2	2	2	2	1	0	0	0	0	0	0	0
460		1	1	0	0	0	0	0	1	0	0	0	2	2	2	2	1	2	2	1	4	2	2	2018	1	2		2		4		6				2	2	1	2			2						0	0
461		1		0	0	0	0	0	0	0	0	0		2	1	2	1	2	2	1	4	2	2	2019	1	2									9	2	2	1	2			2						0	0
462	1	2	2	0	0	0	0	0	0	0	0	0	2	2	2	2	1	2	2	1	1	1	2	2019	2	2									9	2	1	2	2	1		1	0	0	0	0	0	0	0
463	1	2	2	0	0	0	0	0	0	0	0	0	2	2	3	2	3	2	2	1	2	2	2	2019	2	2									9	2	1	3	2			2				0	0	1	1
464	1	1	2	0	0	0	0	0	0	0	0	0	2	2	1	2	1	2	2	1	1	1	2	2019	1	2									9	2	2	1	2	2	2	1	0	0	0	0	0	0	0
465		1	2	0	0	0	0	0	0	0	0	0	2	2	2	2	1	2	2	1	4	1	2	2011	1	2									9	2	2	1	2	2	2	1	0	0	0			0	0
466		1	2	0	0	0	0	0	0	0	0	0	2	2	2	2	2	2	2	1	4	1	2	2016	1	2				4		6	7			2	2	2	2	2	2	1	0	0	0			0	0
467		6		0	0	0	0	0	0	0	0	0		3	6		5	4	3	2		3	3	9999	1	2									9	2	2	1	2	2		1	0	0	0				0
468		6		0	0	0	0	0	0	0	0	0		3	6		5	4	3	2		3	3	9999	1	2					5					2	2	1	2	2	1	1	1	0	1				0
469	1	1	2	0	0	0	0	0	0	0	0	0	2	2	2	2	2	2	2	1	1	1	2	2018																2		1	0	0	0	0	0	0
470		1	2	0	0	0	0	0	0	0	0	0	1	1	3	2	1	2	2	1	4	1	2	2014	1	2									9	2	1	2	2	2	2	1	0	0	0			1	0
471	1	1	1	0	0	0	0	0	0	0	0	0	2	2	2	2	1	2	2	1	1	1	2	2012	1	1									9	2	2	2	2	2	2	1	0	0	0	0	0	0	0
472		6		0	0	0	0	0	0	0	0	0		3	6		5	4	3	2		2	2	2019	1	2									9	2	2	1	2	2	2	1	0	0	0				0
473		6		0	0	0	0	0	0	0	0	0		3	6		5	4	3	2		3	3	9999	1	2				4	5		7			2	2	2	2	2		1	0	0	0				0
474		6		0	0	0	0	0	0	0	0	0		3	6		5	4	3	2		3	3	9999	1	2	1									2	1	4	1	2	1	1	0	0	0				1
475		6		0	0	0	0	0	0	0	0	0		3	6		5	4	3	2		2	2	2019	2	2									9	2	2	2	2	2	1	1	1	1	1			1	0
476	1	1	2	0	0	0	0	0	0	0	0	0	2	2	2	2	1	2	2	1	2	1	2	2012	1	1									9	2	2	2	2	1	1	1	0	0	0	0	0	0	0
477	1	1	2	0	0	0	0	0	0	0	0	0	2	2	2	2	2	2	2	1	2	2	2	2018	1	2									9	2	2	1	2	2		1				0	0	0	0
478	1	1	1	0	0	0	0	0	0	0	0	0	2	2	2	2	1	3	2	1	1	1	2	2019	1	2									9	2	2	1	2	2	1	1	0	1	1	0	0	0	0
479	1	1	2	0	0	0	0	0	0	0	0	0	1	1	4	1	1	1	2	1	1	1	2	2012	1	2									9	2	1	2	2	2	2	1	0	0	0	0	0	1	0
480		6		0	0	0	0	0	0	0	0	0		3	6		5	4	3	2		3	3	9999	1	2									9	2	2	1	2	2	2	1	0	0	0				0
481	1	2	2	0	0	0	0	0	0	0	0	0	2	2	2	2	2	2	2	1	2	2	2	2014																2	2	1	0	0	0	0	0	0
482																				2		3	3	9999	1	2									9	2	2	1	2	2		1	0	1	1				0
483	1	1	2	0	0	0	0	0	0	0	0	0	2	2	3	2	1	2	2	1	1	1	2	2019	1	2									9	1	2	3	2	2	2	1	0	0	0	0	0	1	1
484	1	2	2	0	0	0	0	0	0	0	0	0	2	1	3	2	1	2	2	1	1	1	2	2013	2	2		2					7			2	2	1	2	2	2	1	0	0	0	0	0	1	0
485	1	1	2	0	0	0	0	0	0	0	0	0	2	2	2	2	1	2	2	1	1	1	2	2018	1	2					5					2	2	1	2			2				0	0	0	0
486	1	1	2	0	0	0	0	0	0	0	0	0	1	1	4	1	2	1	2	1	1	1	2	2013	3	2									9	2	1	2	2	2	1	1	0	1	1	0	0	1	0
487		3		0	0	0	0	0	0	0	0	0		1	3	2	3	2	2	1	4	2	2	2016	3	1									9	2	1	5	1			2						1	1
488	1	1	2	0	0	0	0	0	0	0	0	0	2	2	1	2	2	2	2	1	1	1	2	2013																2	2	1	1	0	1	0	0	0
489		6		0	0	0	0	0	0	0	0	0		3	6		5	4	3	2		3	3	9999																		2
490	1	1	2	0	0	0	0	0	0	0	0	0	2	2	2	2	2	2	2	1	2	1	2	2013	1	2									9	2	2	2	2	2		1	0	0	0	0	0	0	0
491	1	1	1	0	0	0	0	0	0	0	0	0	2	2	1	2	1	2	2	1	1	1	2	2013	1	1									9	2	2	1	2			2				0	0	0	0
492		6		0	0	0	0	0	0	0	0	0		3	6		5	4	3	2		3	3	9999	2	2	1	2	3							2	2	1	2			4							0
493		2	2	0	0	0	0	0	0	0	0	0	2	2	2	2	2	2	2	1	4	1	2	2018	2	2		2	3	4						2	2	1	2			4						0	0
494	1	1	2	0	0	0	0	0	0	0	0	0	2	2	3	2	2	2	2	1	2	2	2	2013	1	2									9	1	1	2	1	2	1	1	0	1	1	0	0	1	0
495		2	2	0	0	0	0	0	0	0	0	0	2	2	2	2	1	2	2	1	4	2	2	2019																2	1	1	0	1	1			0
496																				2		3	3	9999	1	2					5					2	2	2	2	2	2	1	0	0	0				0
497	1	1	2	0	0	0	0	0	0	0	0	0	2	2	2	2	2	2	2	1	1	1	2	2014	1	2					5					2	1	3	1	2	2	1	0	0	0	0	0	0	1
498	1	1	2	0	0	0	0	0	0	0	0	0	2	2	2	2	2	2	2	1	1	1	2	2019																2	2	1	0	0	0	0	0	0
499		1	2	0	0	0	0	0	0	0	0	0	2	2	1	2	1	2	2	1	4	1	2	2011	1	2									9	2	2	2	2	1		1	0	0	0			0	0
500	1	2	2	1	0	0	0	0	0	0	0	0	2	2	3	2	1	2	2	1	1	1	2	2019	2	2	1			4				8		1	1	3	1	2		1				1	1	1	1
501		6		0	0	0	0	0	0	0	0	0		3	6		5	4	3	2		3	3	9999	1	2					5					2	2	1	2	2	2	1	0	0	0				0
502	1	1	2	0	0	0	0	0	0	0	0	0	2	2	3	2	1	2	2	1	1	1	2	2019	1	1						6				1	1	2	2	2	1	1	0	1	1	0	0	1	0
503		6		0	0	0	0	0	0	0	0	0		3	6		5	4	3	2		3	3	9999	1	2									9	2	2	1	2	2		1	0	0	0				0
504		6		0	0	0	0	0	0	0	0	0		3	6		5	4	3	2		3	3	9999	1	2						6				2	1	3	2	2	2	1	0	0	0				1
505	1	1	2	1	0	0	0	0	0	0	0	0	2	2	3	2	2	2	2	1	1	1	2	2019	1	1	1					6		8		2	1	2	2	2		1				1	1	1	0
506	1	2	2	0	0	0	0	0	0	0	0	0	2	2	3	2	2	2	2	1	1	1	2	2018	2	2	1			4		6				2	1	3	1			2				0	1	1	1
507		2	2	0	0	0	0	0	0	0	0	0	2	1	2	2	2	2	2	1	4	2	2	2017	2	2				4	5					2	2	2	2	2	2	1	0	0	0			0	0
508		6		0	0	0	0	0	0	0	0	0		3	6		5	4	3	2		3	3	9999	2	2									9	2	2	1	2	2	2	1	0	0	0				0
509	1	2	2	0	0	0	0	0	0	0	0	0	1	2	3	2	1	2	2	1	1	1	2	2018	2	2									9	2	2	2	2			2				0	0	1	0
510																				2		3	3	9999	1	2	1									2	2	1	2	2		1	0	1	1				0
511	1	2	2	0	0	0	0	0	0	0	0	0	2	1	3	2	2	2	2	1	1	1	2	2018	2	1									9	1	1	4	1	2	1	1	0	1	1	0	0	1	1
512		1		0	0	0	0	0	0	0	0	0		2	2	2	1	2	2	1	4	2	2	2012	1	2									9	2	2	1	2	2		1	0	1	1			0	0
513																				1	3	2	2	2017	1	2						6				2	2	1	2	1	2	1	0	0	0				0
514		6		0	0	0	0	0	0	0	0	0		3	6		5	4	3	2		3	3	9999	2	2									9	2	2	2	2	2	1	1	0	0	0				0
515	1	1	2	0	0	0	0	0	0	0	0	0	2	2	1	2	1	2	2	1	1	1	2	2013	1	1						6				2	2	1	1	2	1	1	0	1	1	0	0	0	0
516	1	1	1	0	0	0	0	0	0	0	0	0	2	2	1	2	1	2	2	1	2	1	2	2019	1	1							7			2	2	1	2			2				0	0	0	0
517		2		0	0	0	0	0	0	0	0	0		1	3	2	1	2	2	1	4	2	2	2019																2	2	1	0	0	0			1
518	1	2	2	0	0	0	0	0	0	0	0	0	2	1	3	2	3	2	2	1	1	1	2	2019	2	2					5					2	1	3	2	1	2	1	0	1	1	0	0	1	1
519	1	1	2	0	0	0	0	0	0	0	0	0	2	2	2	2	2	2	2	1	1	1	2	2016	1	2									9	2	2	2	2	2	1	1	0	1	1	0	0	0	0
520		1	2	0	0	0	0	0	0	0	0	0	2	2	2	2	1	2	2	1	4	1	2	2015																2	2	1	0	1	1			0
521	1	1	2	0	0	0	0	0	0	0	0	0	2	2	2	2	2	2	2	1	2	1	2	2012																2	1	1	0	0	0	0	0	0
522		6		0	0	0	0	0	0	0	0	0		3	6		5	4	3	2		3	3	9999	1	2					5					1	1	3	1	2	1	1	0	0	0				1
523	1	2	2	0	0	0	0	0	0	0	0	0	2	1	3	2	3	2	2	1	1	1	2	2019	2	1									9	2	2	3	2			2				0	0	1	1
524		6		0	0	0	0	0	0	0	0	0		3	6		5	4	3	2		3	3	9999	1	2									9	2	2	2	2	2	1	1	0	0	0				0
525																				2		3	3	9999	1	2				4	5					1	1	3	1	2	1	1	0	0	0				1
526		6		0	0	0	0	0	0	0	0	0		3	6		5	4	3	2		3	3	9999	3	2									9	2	1	2	2	1	1	1	0	0	0				0
527	1	1	2	0	0	0	0	0	0	0	0	0	2	2	1	2	1	2	2	1	1	1	2	2018	1	2									9	2	2	1	2	2		1	0	0	0	0	0	0	0
528	1	2	2	0	0	0	0	0	0	0	0	0	2	2	1	2	1	2	2	1	1	2	2	2019	2	2		2	3	4						2	2	1	2	2	2	1	1	0	1	0	0	0	0
529		1	2	0	0	0	0	0	0	0	0	0	2	2	1	2	2	2	2	1	1	1	1	2019	1	2									9	2	2	2	2	2		2						0	0
530	1	1	2	0	0	0	0	0	0	0	0	0	2	2	3	2	2	2	2	1	1	1	2	2013	1	2	1			4						2	2	2	2	2	2	1	0	1	1	0	1	1	0
531	1	2	2	0	0	1	0	0	0	0	0	0	2	2	3	2	2	2	2	1	2	2	2	2019	2	2			3							2	2	1	2			4				1	0	1	0
532		6		0	0	0	0	0	0	0	0	0		3	6		5	4	3	2		3	3	9999																2		1
533	1	2	2	0	0	0	0	0	0	0	1	0	2	2	2	2	1	2	2	1	1	1	2	2019	1	2									9	2	2	2	2	2	1	1	0	0	0	1	0	0	0
534	1	1	1	0	0	0	0	0	0	0	0	0	2	2	2	2	2	2	2	1	1	1	2	2019	1	2				4		6				2	2	1	2	2		1				0	0	0	0
535	1	1	2	0	0	0	0	0	0	0	0	0	2	2	2	2	1	2	2	1	1	1	2	2012	1	2					5		7			1	1	3	1			2				0	0	0	1
536		1	2	0	0	0	0	0	0	0	0	0	2	1	3	2	2	2	2	1	4	1	2	2012	1	1									9	2	2	2	2	1	1	1	0	0	0			1	0
537	1	2	2	0	0	0	0	0	0	0	0	0	2	2	2	2	1	2	2	1	1	1	2	2019	2	2									9	2	2	3	2			2				0	0	0	1
538		1	2	0	0	0	0	0	0	0	0	0	2	1	3	2	2	2	2	1	1	1	1	2013																		2						1
539		1	2	0	0	0	0	0	0	0	0	0	2	2	1	2	1	2	2	1	4	1	2	2019	2	2	1		3			6				2	2	1	2			2						0	0
540	1	1	1	0	0	0	0	0	0	0	0	0	2	2	1	2	1	2	2	1	1	1	2	2013	1	2									9	2	2	1	2	2		1				0	0	0	0
541		6		0	0	0	0	0	0	0	0	0		3	6		5	4	3	2		3	3	9999																2	1	1	0	0	0
542		1	1	0	0	0	0	0	1	0	0	0	2	2	1	2	1	2	2	1	4	1	2	2014																2	2	1	0	0	0			0
543		3		0	0	0	0	0	0	0	0	0		1	3	2	2	2	2	1	4	2	2	2013	3	1					5					2	1	2	2	2	1	1	0	1	1			1	0
544	1	2	2	0	0	1	0	0	0	0	0	0	2	2	3	2	1	2	2	1	1	1	2	2019	2	1	1		3	4						2	1	2	2	1	1	1	0	1	1	1	1	1	0
545	1	1	2	0	0	0	0	0	0	0	0	0	2	2	3	2	2	1	2	1	2	1	2	2014	1	2									9	2	2	2	2	2	2	1	0	1	1	0	0	1	0
546		1	2	0	0	0	0	0	0	0	0	0	1	2	3	2	1	1	2	1	1	1	1	2011	1	2									9	2	2	2	2	2	1	1	0	0	0			1	0
548		1	2	0	0	0	0	0	0	0	0	0	2	2	2	2	3	2	2	1	4	2	2	2013																2	2	1	0	0	0			0
551	1	1	2	1	0	0	0	0	0	0	0	0	2	1	3	2	1	2	2	1	1	1	2	2018																2	1	1	0	1	1	1	0	1
552	1	1	2	0	0	0	0	0	0	0	0	0	2	2	2	2	2	2	2	1	1	1	2	2012																2	2	1	0	0	0	0	0	0
553	1	2	2	0	0	0	0	0	0	0	0	0	2	2	2	2	2	2	2	1	1	2	2	2018	2	2			3							2	2	2	2	2		1				0	0	0	0
554	1	1	2	0	0	0	0	0	0	0	0	0	2	2	2	2	1	2	2	1	1	1	2	2011	1	2									9	2	2	2	2	2	1	1	0	1	1	0	0	0	0
555																				1	4	2	2	2016																2		1	0	0	0
556		2	2	0	0	0	0	0	0	0	0	0	2	1	3	1	2	1	2	1	4	1	2	2018	2	2									9	1	1	4	1			2						1	1
557		2		0	0	0	0	0	0	0	0	0		1	3	2	1	2	2	1	4	2	2	2019	2	1									9	1	1	4	1			2						1	1
558		2		0	0	0	0	0	0	0	0	0		2	2	2	1	2	2	1	4	2	2	2018	2	2			3							2	2	1	2			4						0	0
559	1	2	2	0	0	0	0	0	0	0	0	0	2	2	2	2	1	2	2	1	1	1	2	2016	2	2									9	2	2	2	2	2	1	1	0	0	0	0	0	0	0
560		1	2	0	0	0	0	0	0	0	0	0	2	2	2	2	2	2	2	1	4	2	2	2015	1	2									9	2	2	1	2	2	2	1	0	0	0			0	0
561	1	2	2	1	0	0	0	0	0	0	0	0	2	2	2	2	2	2	2	1	2	2	2	2018	2	2	1							8		2	1	3	2	2	2	1	0	1	1	1	1	0	1
562		2		0	0	0	0	0	0	0	0	0		1	3	2	1	2	2	1	4	2	2	2019	2	2									9	2	1	2	2	1	1	1	0	1	1			1	0
563		6		0	0	0	0	0	0	0	0	0		2	2	2	1	2	2	1	4	2	2	2019	2	2									9	2	1	2	2			2						0	0
564	1	2	2	1	0	0	0	0	0	0	0	0	2	2	1	2	1	2	2	1	1	1	2	2019	1	2					5					2	2	3	2			2				1	0	0	1
565		6		0	0	0	0	0	0	0	0	0		3	6		5	4	3	2		3	3	9999	2	2	1									2	1	4	2			2							1
566	1	1	2	0	0	0	0	0	0	0	0	0	2	2	2	2	1	2	2	1	1	1	2	2015																2	2	1	0	1	1	0	0	0
567		6		0	0	0	0	0	0	0	0	0		3	6		5	4	3	2		3	3	9999	2	2	1									2	2	2	2	2	1	1	0	0	0				0
568		6		0	0	0	0	0	0	0	0	0		3	6		5	4	3	2		3	3	9999	2	2	1									2	2	2	2			2							0
569	1	2		0	0	1	1	0	0	0	0	0	2	2	3	1	1	2	2	1	1	1	2	2019	2	2	1			4			7			1	1	3	1	2	1	1	0	0	0	1	1	1	1
570		2		0	0	0	0	0	0	0	0	0		1	3	2	2	2	2	1	4	2	2	2018	2	2									9	2	2	2	2	2	1	1	0	1	1			1	0
571	1	2	2	0	0	0	0	0	1	0	0	0	2	2	2	2	1	2	2	1	1	1	2	2016	2	2					5					2	2	1	2	2		1				1	0	0	0
572	1	1	2	0	0	0	0	0	0	0	0	0	2	2	3	2	1	2	2	1	1	1	2	2014	1	2									9	2	1	2	2	2	1	1	0	1	1	0	0	1	0
573		1	2	0	0	0	0	0	0	0	0	0	2	2	3	2	2	2	2	1	4	1	2	2008	1	1									9	2	2	2	2	2	2	1	1	0	1			1	0
574		1	2	0	0	0	0	0	0	0	0	0	2	2	3	2	1	2	2	1	4	1	2	2015	1	2									9	2	2	2	2	1		1						1	0
575		1	2	0	0	0	0	0	0	0	0	0	2	2	2	2	2	2	2	1	4	1	2	2012																1	1	1	0	1	1			0
576		1	2	1	0	0	0	0	0	0	0	0	2	2	3	2	1	1	2	1	4	1	2	2019	2	2									9	2	2	3	2	2		1	0	1	1			1	1
577		6		0	0	0	0	0	0	0	0	0		3	6		5	4	3	2		3	3	9999																		2
578	1	1	2	0	0	0	0	0	0	0	0	0	2	2	2	2	2	2	2	1	1	1	2	2015	1	1									9	2	2	1	2	2	1	1	0	1	1	0	0	0	0
579	1	1	2	0	0	0	0	0	0	0	0	0	2	2	2	2	1	2	2	1	1	1	2	2015																1	2	1	0	0	0	0	0	0
580		6		0	0	0	0	0	0	0	0	0		3	6		5	4	3	2		3	3	9999	2	2	1		3	4						2	2	2	2	2	1	1	0	0	0				0
581	1	1	2	0	0	0	0	0	0	0	0	0	2	2	3	2	2	2	2	1	1	2	2	2013	1	2									9	2	2	2	2	2		1				0	0	1	0
582		2	2	0	0	0	0	0	0	0	0	0	2	2	1	2	1	2	2	1	2	2	1	2018	2	2		2								2	2	1	2			4						0	0
583	1	1	2	0	0	0	0	0	0	0	0	0	2	2	1	2	1	2	2	1	1	1	2	2015	1	2									9	2	2	1	2	2	2	1	0	1	1	0	0	0	0
584		1	2	0	0	0	0	0	0	0	0	0	2	2	2	2	2	2	2	1	4	1	2	2012	1	2									9	2	2	2	1			2						0	0
585	1	1	2	0	0	0	0	0	0	0	0	0	2	1	3	2	1	2	2	1	1	1	2	2012	3	1									9	1	1	2	2	2		1	0	0	0	0	0	1	0
586	1	2	1	0	0	0	0	0	0	0	0	0	2	2	2	2	1	2	2	1	1	1	2	2019	2	2									9	2	2	1	2	2	2	1	0	0	0	0	0	0	0
587	1	1	1	0	0	0	0	0	0	0	0	0	2	2	1	2	1	2	2	1	1	1	2	2012																2		1				0	0	0
588																				2		3	3	9999	1	1									9	2	2	2	2	2	2	1	0	0	0				0
589		2		0	0	0	0	0	0	0	0	0		2	2	2	2	2	2	1	4	2	2	2015	2	2					5					2	2	2	2	2	2	1	0	1	1			0	0
590		6		0	0	0	0	0	0	0	0	0		3	6		5	4	3	2		3	3	9999	1	2	1	2	3	4						2	2	1	2			4							0
591	1	2	2	0	0	0	0	0	0	0	0	0	2	2	3	2	2	2	2	1	1	1	2	2012	2	2									9	2	2	1	2	2	1	1	0	0	0	0	0	1	0
592	1	2	1	0	0	0	0	0	0	0	0	0	2	2	2	2	2	2	2	1	2	2	2	2019	2	2		2	3	4			7			2	1	2	2			4				0	0	0	0
593	1	2	2	0	0	0	0	0	0	0	0	0	2	2	1	2	1	2	2	1	1	1	2	2018	1	2				4						2	2	1	2	2	2	1	0	0	0	0	0	0	0
594		6		0	0	0	0	0	0	0	0	0		3	6		5	4	3	2		3	3	9999																2	2	1	0	1	1
595		1	2	0	0	0	0	0	1	0	0	0	2	2	1	2	1	2	2	1	1	1	1	2012	1	2									9	2	2	2	2	1	2	1	0	0	0			0	0
596	1	2	2	0	0	0	0	0	0	0	0	0	1	2	3	2	1	2	2	1	1	1	2	2019	2	2									9	1	1	3	2			2				0	0	1	1
597		2		0	0	0	0	0	0	0	0	0		2	3	2	2	4	2	1	4	2	2	2013	2	2			3	4						2	2	3	2			2						1	1
598	1	1	2	0	0	0	0	0	1	0	0	0	2	2	1	2	1	2	2	1	2	1	2	2015	1	1									9	2	2	1	2	2	2	1	0	0	0	1	0	0	0
599	1	2	2	0	0	0	0	0	0	0	0	0	2	2	2	2	1	2	2	1	1	1	2	2015	2	2									9	2	2	2	2			2				0	0	0	0
600	1	2	2	0	0	0	0	0	0	0	0	0	2	2	2	2	2	2	2	1	1	1	2	2019	2	2	1									2	1	4	1	2	1	1	0	1	1	0	1	0	1
601	1	2	2	0	0	0	0	0	1	0	0	0	2	2	2	2	1	2	2	1	1	2	2	2019																		4				1	0	0
602	1	1	2	0	0	0	0	0	1	0	0	0	2	2	1	2	1	2	2	1	1	1	2	2019	1	2						6				2	2	2	2	2	2	1	0	1	1	1	0	0	0
603	1	1	2	0	0	0	0	0	1	0	0	0	2	2	1	2	1	2	2	1	1	1	2	2019	1	2									9	2	2	2	2	2		1				1	0	0	0
604	1	2	2	0	0	0	0	0	0	0	1	0	2	1	3	1	2	2	2	1	2	2	2	2011	2	2									9	2	2	3	2	2	1	1	1	1	1	1	0	1	1
605	1	1	1	0	0	0	0	0	0	0	0	0	2	2	2	2	1	2	2	1	1	1	2	2012	1	2									9	1	2	2	2	1	2	1	1	1	1	0	0	0	0
606																				1	4	2	2	2013	1	2									9	2	2	2	2	1		1							0
607	1	2	2	0	0	0	0	0	0	1	0	0	1	1	3	1	2	1	2	1	2	2	2	2011	2	2									9	1	1	4	1	2	2	1	1	1	1	1	0	1	1
608	1	1	2	0	0	0	0	0	0	0	0	0	2	2	2	2	2	2	2	1	1	1	2	2011	1	2						6				2	1	3	2	1	2	1	0	1	1	0	0	0	1
609		2		0	0	0	0	0	0	0	0	0		2	6		5	4	3	1	4	2	2	2019	2	2									9	2	2	2	2	1	1	1	0	1	1				0
610		6		0	0	0	0	0	0	0	0	0		3	6		5	4	3	2		3	3	9999	2	2									9	2	2	1	2	2	1	1	0	0	0				0
611		2	2	1	0	0	0	0	0	0	0	0	2	1	3	2	2	2	2	1	4	1	2	2019	2	2		2				6				2	1	5	2	2	1	1	1	0	1			1	1
612	1	1	2	0	0	0	0	0	0	0	0	0	2	2	3	2	3	2	2	1	1	1	2	2012	1	2									9	2	1	3	1	2	1	1	1	0	1	0	0	1	1
613		6		0	0	0	0	0	0	0	0	0		3	6		5	4	3	2		3	3	9999	2	1	1									2	2	2	2	2	1	1	0	1	1				0
614		2	2	0	0	0	0	0	0	0	0	0	2	2	1	2	1	2	2	1	4	2	2	2018	2	2									9	2	2	2	2	2		1	0	0	0			0	0
615		6		0	0	0	0	0	0	0	0	0		3	6		5	4	3	2		3	3	9999	3	2									9	2	1	4	1			2							1
616	1	1	1	0	0	0	0	0	0	0	0	0	2	2	2	2	2	2	2	1	2	1	2	2019	1	2									9	2	2	2	2	1	2	1	0	0	0	0	0	0	0
617	1	1	1	0	0	0	0	0	0	0	0	0	2	2	2	2	1	2	2	1	1	1	2	2019	1	2					5					2	2	2	2	2		1	0	0	0	0	0	0	0
618		1	2	0	0	0	0	0	0	0	0	0	2	2	2	2	2	2	2	1	4	1	2	2007	1	1									9	2	2	1	2	1	1	1	0	0	0			0	0
619		6		0	0	0	0	0	0	0	0	0		3	6		5	4	3	2		3	3	9999	1	2									9	2	2	1	2	2	1	1	0	1	1				0
620	1	1	2	0	0	0	0	0	1	0	0	0	2	2	2	2	1	2	2	1	1	1	2	2018	1	2	1									2	2	1	2	1	2	1	1	1	1	1	1	0	0
621	1	2	2	0	0	0	0	0	0	0	0	0	2	2	2	2	1	2	2	1	2	2	2	2014	2	2									9	1	1	2	1	2	1	1	0	1	1	0	0	0	0
622	1	1	2	0	0	0	0	0	0	0	0	0	2	2	2	2	1	2	2	1	1	1	2	2012	1	2									9	2	2	2	2	2		1	0	0	0	0	0	0	0
623		6		0	0	0	0	0	0	0	0	0		3	6		5	4	3	2		3	3	9999	1	2					5					2	2	2	2			2							0
624		1	2	0	0	0	0	0	0	0	0	0	2	1	3	2	2	2	2	1	4	1	2	2019																		2						1
625		6		0	0	0	0	0	0	0	0	0		1	3	2	1	2	2	1	4	2	1	2014	1	2									9	2	1	2	2	2	1	1	0	1	1			1	0
626		6		0	0	0	0	0	0	0	0	0		3	6		5	4	3	2		3	3	9999	1	2	1									2	2	2	2	1	2	1	1	1	1				0
627	1	2	2	0	0	0	0	0	0	0	0	0	2	2	2	2	2	2	2	1	1	1	2	2019	2	2	1									2	1	3	2			2				0	1	0	1
628	1	1	2	0	0	0	0	0	0	0	0	0	2	2	2	2	2	2	2	1	1	1	2	2011																2	2	1	0	1	1	0	0	0
629	1	1	2	0	0	0	0	0	0	0	0	0	2	2	3	2	1	2	2	1	2	1	2	2019	1	2									9	2	1	1	2	2	1	1	0	1	1	0	0	1	0
631	1	2	2	0	0	0	0	0	0	0	0	0	2	2	2	2	1	2	2	1	1	1	2	2019	2	2									9	2	2	1	2			2				0	0	0	0
632		1	1	1	0	0	0	0	0	0	0	0	2	1	3	2	1	2	2	1	4	1	2	2013	1	2	1				5		7			1	1	3	2			4						1	1
633		6		0	0	0	0	0	0	0	0	0		3	6		5	4	3	2		3	3	9999	1	2					5					2	2	2	2	2	1	1	0	1	1				0
634		1		0	0	0	0	0	0	0	0	0		2	3	2	2	2	2	1	4	2	1	2014	1	2									9	2	2	2	2	2	1	1	0	1	1			1	0
636	1	1	2	0	0	0	0	0	0	0	0	0	2	2	1	2	2	2	2	1	1	1	2	2012	1	1									9	2	2	1	2			2				0	0	0	0
637	1	1	1	0	0	0	0	0	0	0	0	0	2	2	1	2	1	2	2	1	1	1	2	2018																2		1	0	0	0	0	0	0
638	1	1	2	0	0	0	0	0	0	0	0	0	2	2	2	2	1	2	2	1	1	1	2	2013	1	2									9	2	2	1	2			2				0	0	0	0
639	1	1	2	0	0	0	0	0	0	0	1	0	2	2	1	2	2	2	2	1	1	1	2	2018	1	2									9	2	1	3	1	1	2	1	0	0	0	1	0	0	1
640	1	2	2	1	0	0	1	0	0	0	0	0	2	2	2	2	1	2	2	1	2	2	2	2019	2	2	1		3				7			2	2	2	2	2	1	1	0	1	1	1	1	0	0
641	1	1	2	0	0	0	0	0	0	0	0	0	2	2	2	2	1	2	2	1	1	1	2	2013	1	2				4		6	7			2	2	1	2			2				0	0	0	0
642		2	2	1	0	0	0	0	0	0	0	0	2	2	2	2	3	2	2	1	4	1	2	2019	2	2	1		3				7			2	1	3	2			4						0	1
643	1	1	2	0	0	0	0	0	1	0	0	0	2	2	1	2	1	2	2	1	1	1	2	2018	1	2				4						2	2	1	2	2	2	1	0	1	1	1	0	0	0
644		1	2	0	0	0	0	0	0	0	0	0	2	2	2	2	1	3	2	1	4	2	2	2008	1	2									9	2	2	2	2	2		1	0	0	0			0	0
645	1	1	2	0	0	0	0	0	1	0	0	0	2	2	2	2	1	2	2	1	1	1	2	2019	1	2									9	2	2	1	2	2		1	0	0	0	1	0	0	0
646		6		0	0	0	0	0	0	0	0	0		3	6		5	4	3	2		3	3	9999	2	2									9	2	1	2	2			2							0
647	1	2	2	0	0	0	0	0	0	0	0	0	2	1	3	2	1	2	2	1	1	2	2	2018	2	1									9	1	1	2	2	1		1	0	0	0	0	0	1	0
648	1	1	2	0	0	0	0	0	0	0	0	0	2	2	1	2	1	2	2	1	1	1	2	2019																2	2	1	0	0	0	0	0	0
649	1	2	2	0	0	0	0	0	0	0	0	0	2	1	3	2	1	2	2	1	2	2	2	2019	2	2									9	2	1	3	1	2	1	1	0	0	0	0	0	1	1
650	1	1	1	0	0	0	0	0	1	0	0	0	2	2	1	2	2	2	2	1	1	1	2	2012	1	2									9	2	2	1	2	2	2	1	0	0	0	1	0	0	0
651		1		0	0	0	0	0	0	0	0	0	2	2	2	2	3	2	2	1	4	2	2	2008	1	2									9	2	2	1	2	1	2	1	0	0	0			0	0
652		3	2	0	0	0	0	0	0	0	0	0	2	1	3	2	1	2	2	1	4	1	2	2012	3	2						6				2	1	2	2	2	1	1						1	0
653	1	1	2	0	0	0	0	0	0	0	0	0	2	2	3	2	1	2	2	1	1	1	2	2019	1	2									9	2	2	2	2	2		1	0	0	0	0	0	1	0
654		2		0	0	0	0	0	0	0	0	0		2	3	2	1	2	2	1	4	2	2	2013	2	2			3							2	2	1	2			2						1	0
655	1	1	2	0	0	0	0	0	0	0	0	0	2	2	3	2	1	2	2	1	1	1	2	2013	1	1						6				1	1	4	1			2				0	0	1	1
656		1		0	0	0	0	0	0	0	0	0		2	2	2	2	2	2	1	4	2	2	2007	1	2					5					1	2	1	2	2	1	1	0	0	0			0	0
658		6		0	0	0	0	0	0	0	0	0		3	6		5	4	3	2		3	3	9999																1	2	1	0	1	1
659	1	1		0	0	0	0	0	0	0	0	0		2	2	2	1	2	2	1	1	2	2	2012	1	2									9	2	2	1	2	2	2	1	0	1	1	0	0	0	0
660	1	1	2	0	0	0	0	0	0	0	0	0	2	2	2	2	1	2	2	1	1	1	2	2019	1	2									9	1	1	3	1			2				0	0	0	1
661		6		0	0	0	0	0	0	0	0	0		3	6		5	4	3	2		3	3	9999																2	2	1	1	1	1
662	1	1	2	1	0	0	0	0	0	0	1	0	2	2	3	2	3	2	2	1	1	1	2	2019	1	2								8		2	1	2	2			2				1	0	1	0
663	1	2	2	1	0	1	0	0	0	0	0	0	2	2	3	2	3	2	2	1	1	1	2	2018	2	2	1		3				7			2	1	2	2			2				1	1	1	0
664	1	2	2	1	0	0	0	0	0	0	0	0	2	1	3	2	2	2	2	1	2	1	2	2019	2	2									9	2	1	4	1	2	1	1	1	1	1	1	0	1	1
665	1	1	2	0	0	0	0	0	0	0	0	0	2	2	2	2	1	2	2	1	1	1	2	2012	1	2									9	2	2	2	2			2				0	0	0	0
666		2	2	0	0	0	0	0	0	0	0	0	2	2	2	2	1	2	2	1	4	2	2	2011	2	2			3							2	2	2	2	2	1	1	0	0	0			0	0
667	1	1	2	0	0	0	0	0	0	0	0	0	2	1	3	2	2	1	2	1	1	1	2	2019																		2				0	0	1
668	1	1	2	0	0	0	0	0	0	0	0	0	2	2	2	2	2	2	2	1	1	1	2	2019	1	2									9	2	2	2	2			2				0	0	0	0
669	1	1	2	0	0	0	0	0	0	0	0	0	2	1	3	1	2	1	2	1	2	1	2	2014	1	2					5					1	1	4	1	2	1	1	0	0	0	0	0	1	1
670		6		0	0	0	0	0	0	0	0	0		3	6		5	4	3	2		3	3	9999	1	2									9	2	2	1	2	2	2	1	0	0	0				0
671		1	1	0	0	0	0	0	0	0	0	0	2	2	2	2	1	2	2	1	4	1	2	2009	1	1									9	2	2	1	2			2						0	0
672		6		0	0	0	0	0	0	0	0	0		2	2	2	1	2	2	1	4	2	2	2012	1	2							7			2	2	2	2	2	2	1	0	0	0			0	0
673		2	1	1	0	0	0	0	0	0	0	0	1	1	3	1	2	1	1	1	1	1	1	2019	2	2	1									2	1	5	1	2	1	1	0	0	0			1	1
674		6		0	0	0	0	0	0	0	0	0		3	6		5	4	3	2		3	3	9999	3	2									9	1	1	4	1	2	1	1	0	0	0				1
675	1	1	2	0	0	0	0	0	1	0	0	0	2	2	1	2	1	2	2	1	1	1	2	2018	1	2						6		8		2	2	1	2			2				1	0	0	0
676	1	2	2	1	0	0	0	0	0	0	0	0	2	2	2	2	1	2	2	1	1	1	2	2019	2	2	1	2	3							2	1	5	1	2	1	1	0	0	0	1	1	0	1
677	1	2	1	1	0	0	0	0	0	1	0	0	1	1	3	1	2	2	2	1	2	2	2	2019	2	1	1									2	1	4	1	2	1	1	0	1	1	1	1	1	1
678	1	1	2	0	0	0	0	0	0	0	0	0	2	1	3	2	2	2	2	1	1	1	2	2013	3	1									9	2	1	3	2	2	1	1	0	0	0	0	0	1	1
679	1	1	2	0	0	0	0	0	0	0	0	0	2	2	1	2	1	2	2	1	2	1	2	2015	1	2									9	2	2	1	2	1		1				0	0	0	0
680	1	2	2	1	0	0	0	0	0	1	0	0	2	2	2	2	1	2	2	1	2	2	2	2019	3	2	1					6		8		2	1	2	2	2	1	1	0	1	1	1	1	0	0
681	1	1	2	0	0	0	0	0	0	0	0	0	2	2	2	2	2	2	2	1	1	1	2	2019	1	1					5					2	2	2	2	2	2	1	0	0	0	0	0	0	0
682	1	1	2	0	0	0	0	0	0	0	0	0	1	2	2	2	1	2	2	1	2	1	2	2011	1	1									9	2	2	2	2			2				0	0	0	0
683	1	1	1	0	0	0	0	0	0	0	0	0	2	1	2	2	2	2	2	1	2	1	2	2016	1	2						6				2	1	2	2	2	1	1	0	1	1	0	0	0	0
684		2		0	0	0	0	0	0	0	0	0		2	2	2	1	2	2	1	4	2	2	2019	2	2									9	2	2	1	2	2	1	1	0	0	0			0	0
685	1	1	2	0	0	0	0	0	0	0	0	0	2	2	1	2	2	2	2	1	2	1	2	2014	1	2									9	2	2	2	2	2	1	1	0	1	1	0	0	0	0
686	1	1	2	0	0	0	0	0	0	0	0	0	2	2	2	2	2	2	2	1	1	2	2	2011	1	2									9	2	2	3	2	2		1	0	0	0	0	0	0	1
687		6		0	0	0	0	0	0	0	0	0		3	6		5	4	3	2		3	3	9999																2	1	1	0	0	0
688	1	1	2	0	0	0	0	0	0	0	0	0	2	2	1	2	2	2	2	1	1	1	2	2012	1	2									9	2	2	1	2	1	2	1	0	0	0	0	0	0	0
689		2	2	1	0	0	0	0	0	0	0	0	2	1	2	2	1	2	2	1	4	2	2	2019	2	2									9	1	1	5	1			2						0	1
690	1	2	2	0	0	0	0	0	0	0	0	0	1	2	3	1	2	1	2	1	1	1	2	2018	2	2									9	2	2	2	2	1	1	1	0	0	0	0	0	1	0
691	1	1	2	0	0	0	0	0	0	0	0	0	2	2	2	2	1	2	2	1	1	1	2	2011	1	2				4						2	2	1	2			2				0	0	0	0
692	1	2	2	0	0	0	0	0	0	0	1	0	2	1	3	2	1	2	2	1	1	1	2	2019	2	2						6	7			2	1	2	2			2				1	0	1	0
693																				2		3	3	9999																		2
695		6		0	0	0	0	0	0	0	0	0		3	6		5	4	3	2		3	2	2017	4	2							7			2	2	1	2	2		1	0	0	0				0
696	1	1	1	0	0	0	0	0	0	0	1	0	1	2	2	2	1	2	2	1	2	1	2	2019	1	2									9	1	1	2	1	1	2	1	1	0	1	1	0	0	0
697		6		0	0	0	0	0	0	0	0	0		3	6		5	4	3	2		3	3	9999	2	2									9	1	2	2	2			2							0
698	1	1	2	0	0	0	0	0	1	0	0	0	2	2	1	2	1	2	2	1	2	1	2	2016	1	2									9	2	2	1	2	2	1	2				1	0	0	0
699		6		0	0	0	0	0	0	0	0	0		3	6		5	4	3	2		3	3	9999	3	2					5					1	1	3	1	2	1	1	0	1	1				1
700	1	1	1	0	0	0	0	0	0	0	0	0	2	2	1	2	1	2	2	1	2	1	2	2017	1	2									9	2	2	1	2	2	2	1	0	0	0	0	0	0	0
701	1	1	2	0	0	0	0	0	0	0	0	0	2	2	2	2	1	2	2	1	1	1	2	2012	2	2									9	2	1	2	2	2	1	1	1	1	1	0	0	0	0
702		1	1	0	0	0	0	0	0	0	0	0		2	2	2	2	2	2	1	4	2	2	2011	1	2									9	2	2	2	2	1	1	1	0	1	1			0	0
703		6		0	0	0	0	0	0	0	0	0		3	6		5	4	3	2		3	3	9999	2	2			3							2	2	1	2			4							0
704	1	1	2	0	0	0	0	0	0	0	0	0	2	2	2	2	1	2	2	1	2	1	2	2015																2		1	0	0	0	0	0	0
705		1		0	0	0	0	0	0	0	0	0		3	6		5	4	3	1	3	2	2	2007																2		1	0	0	0
706	1	1	2	0	0	0	0	0	1	0	0	0	2	2	1	2	1	2	2	1	1	1	2	2018	1	2						6				2	2	2	2	2	2	1	0	0	0	1	0	0	0
707		2	2	0	0	0	0	0	0	0	0	0	2	2	3	2	1	2	2	1	2	2	1	2019	2	2			3							2	1	2	2	2		1						1	0
708	1	1	2	0	0	0	0	0	1	0	0	0	2	1	3	1	2	1	2	1	1	1	2	2014	1	2									9	2	1	3	1			2				1	0	1	1
709	1	1	2	0	0	0	0	0	1	0	0	0	1	1	3	2	1	1	2	1	2	1	2	2015	1	2									9	1	1	3	2	2	1	1	0	0	0	1	0	1	1
710		6		0	0	0	0	0	0	0	0	0		3	6		5	4	3	2		3	3	9999	2	2	1									2	2	2	2			4							0
712		6		0	0	0	0	0	0	0	0	0		2	2	2	1	2	2	1	4	2	2	2012	2	2									9	2	2	2	2	2	1	1	0	0	0			0	0
713	1	1	2	1	0	0	0	0	0	0	0	0	2	2	3	2	2	2	2	1	1	1	2	2019																2	1	1	0	1	1	1	0	1
714	1	1	2	0	0	0	0	0	0	0	0	0	2	2	2	2	1	2	2	1	1	1	2	2018	1	2									9	2	2	2	2	1	2	1	0	1	1	0	0	0	0
715	1	1	2	0	0	0	0	0	1	0	0	0	2	2	1	2	1	2	2	1	1	1	2	2012	1	2									9	2	2	1	1	2	2	1	0	0	0	1	0	0	0
716		2	2	0	0	0	0	0	0	0	0	0	2	2	2	2	1	2	2	1	4	1	2	2019	2	2			3							2	2	2	2			4						0	0
717	1	2	2	0	0	0	0	0	0	0	0	0	2	2	2	2	1	2	2	1	1	1	2	2014																2	2	1	0	0	0	0	0	0
718																				2		3	3	9999	1	2									9	2	2	2	2	2	2	1	0	0	0				0
719	1	1	2	0	0	0	0	0	0	0	0	0	2	2	2	2	1	2	2	1	1	1	2	2019	1	2									9	2	2	2	2	2	2	1	0	0	0	0	0	0	0
720	1	1	1	0	0	0	0	0	0	0	0	0	2	2	2	2	1	2	2	1	1	1	2	2014	1	2									9	2	2	1	2	1	2	1	1	1	1	0	0	0	0
721	1	2	2	0	0	0	0	0	0	0	0	0	2	2	2	2	1	2	2	1	1	1	2	2012	2	2									9	2	2	1	2	2		1				0	0	0	0
722		2	2	0	0	0	0	0	0	0	0	0	2	1	3	2	2	2	2	1	4	2	2	2019	2	2									9	1	1	3	1	2	1	1	0	0	0			1	1
723	1	2	2	1	0	1	0	0	0	0	0	0	2	2	2	2	1	2	2	1	1	1	2	2019	2	2	1									2	1	2	2	2	1	1	0	1	1	1	1	0	0
724	1	3	2	0	0	0	0	0	0	0	0	0	2	1	3	2	1	2	2	1	1	1	2	2011	3	2									9	1	1	3	2	2	2	1	0	1	1	0	0	1	1
725	1	1	2	0	0	0	0	0	0	0	0	0	2	2	2	2	1	2	2	1	1	1	2	2012	1	2									9	2	2	1	2			2				0	0	0	0
726	1	2	2	0	0	0	0	0	0	0	0	0	2	2	2	2	1	2	2	1	1	2	2	2019	2	2				4		6	7			2	1	2	2			2				0	0	0	0
727		6		0	0	0	0	0	0	0	0	0		1	4	1	3	1	2	1	4	2	2	2014	3	2	1									1	1	5	1	2	1	1	0	0	0			1	1
728	1	1	2	0	0	0	0	0	0	0	0	0	2	2	2	2	1	2	2	1	1	1	2	2015	1	2									9	2	2	1	2	2	2	1	0	1	1	0	0	0	0
730		6		0	0	0	0	0	0	0	0	0		3	6		5	4	3	2		3	3	9999																2	1	1	0	0	0
731	1	3		0	0	0	0	0	0	0	0	0		1	3		2	4	2	1	2	2	2	2014	1	2									9	2	1	3	2			2				0	0	1	1
732	1	3	2	0	0	0	0	0	0	0	0	0	2	1	3	2	3	2	2	1	1	1	2	2019																2	1	1	0	1	1	0	0	1
733	1	1	2	0	0	0	0	0	0	0	0	0	2	2	2	2	1	2	2	1	1	1	2	2012																2	2	1	0	0	0	0	0	0
734		6		0	0	0	0	0	0	0	0	0		3	6		5	4	3	2		3	3	9999	1	2									9	2	2	1	2	2		1	0	0	0				0
735		6		0	0	0	0	0	0	0	0	0		3	6		5	4	3	2		3	3	9999	3	2									9	1	1	3	1	2	1	1	1	0	1				1
736		1	2	0	0	0	0	0	0	0	0	0	2	2	2	2	1	2	2	1	4	1	2	2011	1	1									9	2	2	3	2	2	2	1	0	0	0			0	1
737	1	1	1	1	0	0	0	0	0	0	0	1	2	2	3	1	1	1	2	1	2	1	2	2019	1	2									9	2	2	3	2			2				1	0	1	1
738		6		0	0	0	0	0	0	0	0	0		3	6		5	4	3	2		3	3	9999																2	2	1	0	1	1
739	1	1	1	0	0	0	0	0	0	0	0	0	2	2	1	2	1	2	2	1	2	1	2	2012	1	2									9	2	2	1	2	1	2	1	0	1	1	0	0	0	0
740	1	1	2	0	0	0	0	0	0	0	0	0	2	2	1	2	1	2	2	1	1	1	2	2019	1	2									9	2	2	2	2	2	2	1	0	0	0	0	0	0	0
741		6		0	0	0	0	0	0	0	0	0		3	6		5	4	3	2		3	3	9999	1	2		2								2	2	1	2	2	2	1	0	0	0				0
742		1		0	0	0	0	0	0	0	0	0		2	1	2	1	2	2	1	4	3	2	2013	1	2									9	2	2	1	2	2	2	1	0	1	1			0	0
743	1	2	2	0	0	0	0	0	0	0	0	0	2	2	2	2	3	2	2	1	1	2	2	2018	2	2		2								2	2	1	2	2	2	1	1	1	1	0	0	0	0
744	1	2	2	0	0	0	0	0	0	0	1	0	2	1	3	1	1	1	2	1	1	1	2	2019	2	2								8		2	1	4	1	2	1	1	1	1	1	1	0	1	1
745	1	1	2	0	0	0	0	0	0	0	0	0	2	2	2	2	3	2	2	1	1	1	2	2015	1	2									9	1	2	3	2			2				0	0	0	1
747		1	2	0	0	0	0	0	0	0	0	0	2	2	1	2	2	2	2	1	1	1	1	2019	2	2									9	2	2	2	2			2						0	0
748		1	2	0	0	0	0	0	0	0	0	0	2	2	1	2	1	2	2	1	4	1	2	2018	1	2									9	2	2	1	2	1	2	1	0	0	0			0	0
749	1	1	2	0	0	0	0	0	0	0	0	0	2	2	2	2	2	2	2	1	2	1	2	2019	1	1									9	2	2	2	1	2		1	0	1	1	0	0	0	0
750		6		0	0	0	0	0	0	0	0	0		3	6		5	4	3	2		3	3	9999	3	1									9	2	1	3	2	2	2	1	1	0	1				1
751	1	1	2	0	0	0	0	0	0	0	0	0	2	2	2	2	1	2	2	1	2	2	2	2018	1	2									9	1	2	2	2			2				0	0	0	0
752	1	1	2	0	0	0	0	0	0	0	0	0	2	2	1	2	1	2	2	1	1	1	2	2011	1	2									9	2	2	1	2	2		1	0	1	1	0	0	0	0
753	1	1	2	0	0	0	0	0	0	0	0	0	2	1	3	2	3	1	2	1	2	2	2	2014																2	1	1	0	0	0	0	0	1
754	1	1	2	0	0	0	0	0	0	0	0	0	2	2	2	2	1	2	2	1	2	1	2	2018	1	2									9	2	2	2	2	2	1	1	0	1	1	0	0	0	0
755	1	1	2	0	0	0	0	0	0	0	0	0	2	2	2	2	1	1	2	1	2	1	2	2012	1	1									9	2	2	2	2	1	2	1	1	0	1	0	0	0	0
756	1	1	2	1	0	0	0	0	0	0	0	0	1	2	3	2	2	2	2	1	2	1	2	2019																2	1	1	1	0	1	1	0	1
757		6		0	0	0	0	0	0	0	0	0		3	6		5	4	3	2		3	3	9999																2	2	1	0	0	0
758	1	1	2	0	0	0	0	0	0	0	0	0	2	2	2	2	2	2	2	1	1	2	2	2019	1	2									9	2	1	2	2	2	1	1	0	1	1	0	0	0	0
759		1	2	0	0	0	0	0	0	0	0	0	1	1	3	1	2	2	2	1	4	1	2	2019																2	1	1	1	1	1			1
760	1	2	2	0	0	1	0	0	0	0	0	0	2	2	3	2	2	2	2	1	2	2	2	2019																		4				1	0	1
761																				1	4	2	2	2019	2	2									9	2	2	2	2	1	2	1	0	1	1				0
762		6		0	0	0	0	0	0	0	0	0		3	6		5	4	3	2		3	3	9999	1	2									9	2	1	4	1	2	2	1	0	0	0				1
763	1	2	1	0	0	0	0	0	0	1	0	0	1	1	3	1	1	1	2	1	1	2	2	2013																		2				1	0	1
764		3		0	0	0	0	0	0	0	0	0		1	3	2	1	2	2	1	4	2	2	2019																2	2	1	0	1	1			1
765	1	1	2	0	0	0	0	0	0	0	0	0	2	2	2	2	2	2	2	1	1	1	2	2019																2	1	1	0	1	1	0	0	0
766		6		0	0	0	0	0	0	0	0	0		3	6		5	4	3	2		3	3	9999	2	2			3							2	2	2	2	2	1	1	0	1	1				0
767	1	2	2	0	0	0	0	0	0	0	0	0	2	2	2	2	1	2	2	1	1	1	2	2014	2	2									9	2	2	1	2	2	1	1	0	0	0	0	0	0	0
768	1	2	2	0	0	0	0	0	0	0	0	0	2	2	2	2	1	2	2	1	2	2	2	2019	2	2							7			2	2	2	2	2	2	1	0	0	0	0	0	0	0
769		2	2	0	0	0	0	0	0	0	0	0	2	2	3	2	2	2	2	1	4	2	2	2018	2	2									9	2	2	1	2	2	2	1	0	0	0			1	0
770		2	2	0	0	0	0	0	0	0	0	0	2	2	3	2	2	2	2	1	4	1	2	2019	2	2			3							2	2	2	2			2						1	0
771	1	1	2	0	0	0	0	0	0	0	0	0	2	2	1	2	1	2	2	1	2	1	2	2011	1	1									9	2	2	2	2	2	2	1	0	0	0	0	0	0	0
772	1	2	2	1	0	0	0	0	0	0	0	0	2	2	2	2	1	2	2	1	1	2	2	2018	2	2	1		3							2	2	2	2			2				1	1	0	0
774		1		0	0	0	0	0	0	0	0	0		1	3	2	1	1	2	1	4	2	2	2016	3	2									9	1	1	2	2	2	1	1	1	0	1			1	0
775		2	2	0	0	0	0	0	0	0	0	0	2	1	3	1	1	2	2	1	4	1	2	2011	2	2			3							1	1	4	1			2						1	1
776	1	1	2	0	0	0	0	0	0	0	0	0	2	2	2	2	1	2	2	1	1	1	2	2012	1	2									9	1	2	3	1	2		1	0	0	0	0	0	0	1
777	1	1	2	0	0	0	0	0	0	0	0	0	2	2	2	2	1	2	2	1	1	1	2	2011	1	2						6				2	2	2	2	1	2	1	0	0	0	0	0	0	0
778	1	1	2	0	0	0	0	0	0	0	0	0	2	1	2	2	2	2	2	1	1	1	2	2014	1	2									9	2	1	2	2	2		1	0	0	0	0	0	0	0
779		6		0	0	0	0	0	0	0	0	0		3	6		5	4	3	2		3	3	9999	2	2		2								2	2	1	2	2		1	0	1	1				0
780	1	1	2	0	0	0	0	0	0	0	0	0	2	2	2	2	1	2	2	1	1	1	2	2018	1	2									9	2	2	1	2	2		1	0	0	0	0	0	0	0
781	1	2	2	1	0	0	1	0	0	0	0	0	2	2	2	2	1	2	2	1	1	1	2	2019	2	2	1			4						2	1	4	2	2	1	1	0	1	1	1	1	0	1
782		1		0	0	0	0	0	0	0	0	0		2	1	2	1	2	2	1	4	2	2	2012	1	2						6				2	2	1	2	2	2	1	0	0	0			0	0
783	1	2	2	0	0	0	1	0	0	0	0	0	2	2	2	2	1	2	2	1	1	1	2	2019	2	2			3							2	1	2	2	1	1	1	0	0	0	1	0	0	0
784	1	1	2	0	0	0	0	0	0	0	0	0	2	2	2	2	2	2	2	1	2	1	2	2019	1	2					5					2	2	1	2	2	2	1	0	0	0	0	0	0	0
785	1	1	2	0	0	0	0	0	0	0	0	0	2	2	2	2	2	2	2	1	2	1	2	2019	1	2									9	2	2	1	1	2	2	1	1	1	1	0	0	0	0
786		1	2	0	0	0	0	0	0	0	0	0	1	1	3	2	2	3	2	1	4	2	1	2019																2	2	1	1	0	1			1
787		6		0	0	0	0	0	0	0	0	0		3	6		5	4	3	2		3	3	9999	2	2									9	2	1	3	2			2							1
788	1	1	2	0	0	0	0	0	0	0	0	0	2	2	3	2	1	2	2	1	2	1	2	2015	1	2									9	2	2	2	2	2	2	1	1	0	1	0	0	1	0
789		1	2	0	0	0	0	0	0	0	0	0	2	2	3	2	2	2	2	1	4	1	2	2019																2		1						1
790		2	2	0	0	1	0	0	0	0	0	0	2	2	2	2	2	2	2	1	4	2	2	2013																2	1	1	0	0	0			0
791		6		0	0	0	0	0	0	0	0	0		3	6		5	4	3	2		3	3	9999	1	2									9	2	2	2	2	2	1	1	1	0	1				0
792		6		0	0	0	0	0	0	0	0	0		3	6		5	4	3	2		3	3	9999	2	2			3							2	2	1	2			4							0
793		1		0	0	0	0	0	0	0	0	0		2	2		1	3	2	1	4	2	2	2013	1	2									9	2	2	2	2	2	2	1	0	0	0			0	0
794	1	1	2	0	0	0	0	0	0	0	0	0	2	2	2	2	2	2	2	1	1	1	2	2019																2	2	1	0	0	0	0	0	0
795																				1	4	2	2	2007	3	1									9	1	1	3	1	1	1	1	0	1	1				1
796		6		0	0	0	0	0	0	0	0	0		3	6		5	4	3	2		3	3	9999	1	2									9	2	2	1	2	1	2	1	0	0	0				0
797																				2		3	3	9999	1	2							7			2	2	2	2			2							0
798	1	1	2	1	0	0	0	0	0	0	1	0	2	2	3	2	2	2	2	1	1	1	2	2018	1	2	1									2	2	1	2			2				1	1	1	0
799		6		0	0	0	0	0	0	0	0	0		3	6		5	4	3	2		3	3	9999	2	2	1		3			6	7			2	1	2	2	2		1	0	0	0				0
800	1	1	1	0	0	0	0	0	0	0	0	0	2	2	2	2	1	2	2	1	1	1	2	2014	1	1									9	1	2	2	2	2	1	1	0	1	1	0	0	0	0
801		6		0	0	0	0	0	0	0	0	0		3	6		5	4	3	2		3	3	9999	1	1									9	2	2	2	2	2		1							0
802	1	3	2	1	0	0	0	0	0	0	0	0	2	1	2	2	1	2	2	1	2	1	2	2019																		2				1	0	0
803																				2		3	3	9999	1	1									9	2	2	2	2	2	1	1	0	0	0				0
804	1	1	2	0	0	0	0	0	0	0	0	0	2	2	2	2	2	2	2	1	1	1	2	2016	1	2									9	2	2	1	2	2		1	0	0	0	0	0	0	0
805		6		0	0	0	0	0	0	0	0	0		3	6		5	4	3	2		3	3	9999																2	1	1	0	0	0
806	1	1	2	0	0	0	0	0	0	0	0	0	2	2	1	2	1	2	2	1	2	1	2	2012	1	2									9	2	2	2	2			2				0	0	0	0
807	1	2	2	0	0	0	0	0	0	0	0	0	2	2	2	2	1	2	2	1	1	1	2	2018	2	2			3							2	2	2	2	2	2	1	0	1	1	0	0	0	0
808	1	2	2	0	0	0	0	0	0	0	0	0	2	2	2	2	1	2	2	1	2	2	2	2019	2	2									9	2	1	2	2	2	1	1	0	0	0	0	0	0	0
809		1	1	0	0	0	0	0	0	0	0	0	1	1	3	2	1	2	2	1	4	1	1	2019	1	1									9	1	1	3	1	2	1	1	0	1	1			1	1
810	1	2	2	1	0	1	0	0	0	0	0	0	2	2	2	2	1	2	2	1	2	2	2	2019	2	2			3	4						2	2	1	2			4				1	0	0	0
811	1	2	2	0	0	0	0	0	0	0	0	0	1	1	3	1	2	1	2	1	1	1	2	2019	2	1									9	2	1	2	2	2	1	1	0	1	1	0	0	1	0
812	1	1	2	0	0	0	0	0	0	0	0	0	2	2	2	2	2	2	2	1	1	1	2	2011	1	2									9	2	2	2	2	2	2	1	0	0	0	0	0	0	0
813	1	1	2	0	0	0	0	0	0	0	0	0	2	2	2	2	1	2	2	1	1	1	2	2013	1	2									9	2	2	2	2	2	1	1	0	0	0	0	0	0	0
814	1	1	2	0	0	0	0	0	0	0	0	0	2	2	1	2	1	2	2	1	1	1	2	2012	1	1									9	2	2	1	2			2				0	0	0	0
815	1	2	2	0	0	0	0	0	0	0	0	0	2	2	2	2	1	2	2	1	1	2	2	2012	2	2									9	2	1	1	2	2	1	1	1	0	1	0	0	0	0
816		6		0	0	0	0	0	0	0	0	0		3	6		5	4	3	2		3	3	9999																2	2	1	1	1	1
817	1	2	2	0	0	0	0	0	0	0	0	0	2	2	2	2	2	2	2	1	2	1	2	2018	2	2									9	2	2	2	2			4				0	0	0	0
818	1	1	2	0	0	0	0	0	0	0	0	0	2	2	2	2	1	2	2	1	1	1	2	2019	1	2				4						2	2	1	2	2	2	1	0	0	0	0	0	0	0
819		1	2	0	0	0	0	0	0	0	0	0	2	2	2	2	1	2	2	1	4	1	2	2011																2	2	1	0	1	1			0
820		6		0	0	0	0	0	0	0	0	0		2	2	2	1	1	2	1	4	2	2	2013	3	2									9	1	2	2	1	2	1	1	0	0	0			0	0
821		1	2	0	0	0	0	0	0	0	0	0	2	2	1	2	1	2	2	1	4	1	2	2013	1	1					5					2	2	2	2	2		1	0	1	1			0	0
822		6		0	0	0	0	0	0	0	0	0		3	6		5	4	3	2		3	3	9999	2	2									9	2	2	1	2			4							0
823		1	2	0	0	0	0	0	0	0	0	0	2	2	3	2	2	2	2	1	4	1	2	2018	1	2									9	2	2	2	2	2	1	1	0	0	0			1	0
824	1	2	1	0	0	0	0	0	0	0	0	0	1	1	3	2	1	1	2	1	2	2	2	2018	2	1									9	2	2	2	2			2				0	0	1	0
825		2	2	0	0	0	0	0	0	0	0	0	2	1	3	2	2	1	2	1	2	2	1	2014	2	2									9	2	2	2	2	2	2	1	0	1	1			1	0
826		1	2	0	0	0	0	0	0	0	0	0	2	1	3	2	2	2	2	1	4	1	2	2013																		4						1
827		1		0	0	0	0	0	0	0	0	0		2	1	2	1	2	2	1	4	2	2	2013	1	2									9	2	2	2	1	2	2	1	0	0	0			0	0
828																				2		3	3	9999	1	2									9	2	2	2	2	2	2	1	0	1	1				0
829	1	1	2	0	0	0	0	0	0	0	0	0	1	1	3	2	1	1	2	1	1	1	2	2016	1	2									9	2	1	2	2	2	1	1	0	0	0	0	0	1	0
830	1	2	2	0	0	0	0	0	0	0	0	0	2	2	2	2	1	2	2	1	2	2	2	2019	2	2			3							2	2	1	2			4				0	0	0	0
831		2	2	0	0	0	0	0	0	0	0	0	2	2	2	2	1	2	2	1	4	1	2	2015	2	2									9	1	2	3	1	2	1	1	1	1	1			0	1
832		1		0	0	0	0	0	0	0	0	0		2	2	2	1	2	2	1	4	2	2	2007	1	2				4	5	6				2	2	2	2			2						0	0
833		6		0	0	0	0	0	0	0	0	0		1	3	1	5	1	2	1	4	2	2	2019																2	1	1	0	0	0			1
834	1	1	1	0	0	0	0	0	0	0	0	0	2	2	2	2	2	2	2	1	1	1	2	2011	1	1									9	2	2	2	2	2	1	1	0	0	0	0	0	0	0
835	1	2	2	0	0	0	0	0	0	0	0	0	2	2	1	2	1	2	2	1	2	2	2	2015	1	2									9	2	2	2	2			2				0	0	0	0
836	1	1	2	0	0	0	0	0	1	0	0	0	2	1	3	2	1	1	2	1	1	1	2	2019	1	2									9	2	1	3	2	2	1	1	0	1	1	1	0	1	1
837	1	1	2	0	0	0	0	0	1	0	0	0	2	2	1	2	1	2	2	1	1	1	2	2019	1	2									9	2	2	1	2	2	1	1	0	0	0	1	0	0	0
838		6		0	0	0	0	0	0	0	0	0		3	6		5	4	3	2		3	3	9999	2	2									9	1	1	4	1			2							1
839		3	2	0	0	0	0	0	0	0	0	0	2	1	2	2	1	2	2	1	4	2	2	2018	3	2									9	2	2	2	2	2	2	1	0	0	0			0	0
840																				2		3	3	9999	1	2						6				2	2	2	2	2	2	1	0	0	0				0
841		2		0	0	0	0	0	0	0	0	0		2	3	2	2	2	2	1	4	2	2	2019	2	2									9	2	1	3	2			2						1	1
842	1	1	2	0	0	0	0	0	0	0	0	0	2	2	2	2	1	2	2	1	1	1	2	2019	1	2									9	2	2	2	2	2	2	1	0	1	1	0	0	0	0
843	1	1	2	0	0	0	0	0	0	0	0	0	2	2	1	2	1	2	2	1	1	1	2	2019	1	2									9	2	2	2	2	2	2	1	1	0	1	0	0	0	0
844		1	2	0	0	0	0	0	0	0	0	0	1	2	3	2	1	2	2	1	4	1	2	2018	2	2									9	2	2	2	2	2		1						1	0
845		6		0	0	0	0	0	0	0	0	0		3	6		5	4	3	2		3	3	9999	2	2									9	2	2	2	2	2	1	1	0	1	1				0
846		6		0	0	0	0	0	0	0	0	0		3	6		5	4	3	2		3	3	9999	2	2		2	3							2	2	2	2	2	1	1	0	0	0				0
847	1	1	2	0	0	0	0	0	0	0	0	0	2	2	2	2	2	2	2	1	2	1	2	2013	1	2				4						2	2	1	2	2	1	1	0	1	1	0	0	0	0
848		1	2	0	0	0	0	0	1	0	0	0	2	2	2	2	2	2	2	1	4	1	2	2015	1	2									9	2	2	2	2	2	2	1	0	1	1			0	0
849	1	2	2	0	0	0	0	0	0	0	0	0	2	2	2	2	1	2	2	1	1	1	2	2019	2	2									9	2	2	2	2	2	1	1	0	1	1	0	0	0	0
850	1	2	2	0	0	0	0	0	0	0	0	0	2	2	2	2	1	2	2	1	2	2	2	2012	2	2									9	2	2	1	2	2	1	1	0	1	1	0	0	0	0
851																				1	4	2	2	2015	2	2			3							2	1	2	2	2	1	1	1	0	1				0
852	1	2	2	0	0	0	0	0	0	0	0	0	1	2	2	2	1	2	2	1	2	2	2	2019	2	2			3							1	2	2	2	2		1				0	0	0	0
853		2	2	0	0	0	0	0	0	0	0	0	2	2	2	2	1	2	2	1	4	2	2	2019	2	2									9	2	2	2	2	2	1	1	0	1	1			0	0
854		6		0	0	0	0	0	0	0	0	0		3	6		5	4	3	2		3	3	9999	1	2									9	2	2	1	2			2							0
855	1	1	2	0	0	0	0	0	0	0	0	0	2	2	2	2	1	2	2	1	1	1	2	2013	1	1									9	2	2	1	2	2	2	1	0	0	0	0	0	0	0
856	1	2	2	1	0	0	0	0	0	0	0	0	2	1	3	2	2	2	2	1	1	1	2	2018	2	2	1		3				7			1	1	2	2			4				1	1	1	0
857	1	1	1	0	0	0	0	0	0	0	0	0	2	1	3	2	2	2	2	1	1	1	2	2018	1	2									9	2	2	3	2	1	1	1	1	1	1	0	0	1	1
858		6		0	0	0	0	0	0	0	0	0		3	6		5	4	3	2		3	3	9999	2	2									9	2	2	2	2	2	1	1	0	1	1				0
859	1	1	2	0	0	0	0	0	0	0	0	0	2	2	1	2	1	2	2	1	1	1	2	2016	1	2					5					2	2	1	2	2		1	0	1	1	0	0	0	0
860		2	2	0	0	0	0	0	0	0	0	0	2	2	2	2	1	2	2	1	4	2	2	2018	2	2									9	2	2	1	2	2	1	1	0	0	0			0	0
861		2	2	0	0	0	0	0	0	0	0	0	2	2	2	2	1	2	2	1	4	2	2	2019	2	2	1		3	4			7			2	2	1	2	2		1						0	0
862		1	2	0	0	0	0	0	0	0	0	0	2	2	2	2	2	2	2	1	4	2	2	2019	1	2									9	2	2	1	2	2	2	1	0	0	0			0	0
863		1	2	0	0	0	0	0	0	0	1	0	2	1	3	2	2	2	2	1	4	1	2	2014	2	2									9	2	1	4	2	2	1	1	0	0	0			1	1
864	1	1	2	0	0	0	0	0	0	0	0	0	2	2	1	2	1	2	2	1	1	1	2	2019	1	2									9	2	2	2	2	2		1	0	0	0	0	0	0	0
865		2	2	0	0	0	0	0	0	0	0	0	2	2	2	2	1	2	2	1	1	1	1	2019																2	2	1	0	1	1			0
866		6		0	0	0	0	0	0	0	0	0		3	6		5	4	3	2		3	3	9999	3	2									9	2	1	2	2			2							0
867		6		0	0	0	0	0	0	0	0	0		3	6		5	4	3	2		3	3	9999	1	1	1									2	2	1	2	2		1	0	1	1				0
868																				1	4	2	2	2018	1	2									9	2	2	1	2	2	1	1	0	0	0				0
869		6		0	0	0	0	0	0	0	0	0		3	6		5	4	3	2		3	3	9999																2	2	1	0	0	0
870	1	2	2	0	0	0	0	0	0	0	0	0	2	1	3	2	3	2	2	1	1	2	2	2014																2	1	1	0	1	1	0	0	1
871	1	2	2	0	0	0	0	0	0	0	0	0	2	1	3	2	2	2	2	1	1	2	2	2014	2	2									9	2	1	4	2	2	1	1	0	1	1	0	0	1	1
872	1	1	2	0	0	0	0	0	0	0	0	0	2	2	2	2	2	2	2	1	1	1	2	2019	1	2									9	2	1	2	2	2	1	1	0	1	1	0	0	0	0
873	1	1	2	0	0	0	0	0	0	0	0	0	2	2	2	2	1	2	2	1	1	1	2	2012	1	2									9	2	2	2	2	2	1	1	0	0	0	0	0	0	0
874	1	1	1	0	0	0	0	0	0	0	0	0	1	1	3	2	2	1	2	1	1	1	2	2014	1	2									9	2	1	2	2	2	1	1	0	0	0	0	0	1	0
875	1	1	2	0	0	0	0	0	0	0	0	0	2	2	2	2	2	2	2	1	2	1	2	2011	1	2									9	2	2	2	2	2	1	1	0	0	0	0	0	0	0
877	1	1		0	0	0	0	0	0	0	0	0		2	3	2	1	2	2	1	1	2	2	2019	1	2									9	2	1	3	2	2		1	0	1	1	0	0	1	1
878	1	1	1	1	0	0	0	0	0	0	0	0	2	2	3	2	1	2	2	1	1	1	2	2013	1	2									9	2	1	3	2	2	1	1	0	0	0	1	0	1	1
879	1	1	2	0	0	0	0	0	0	0	1	0	2	2	3	2	1	1	2	1	1	1	2	2012	1	2									9	2	1	2	1	2	1	1	1	1	1	1	0	1	0
880		6		0	0	0	0	0	0	0	0	0		3	6		5	4	3	2		3	3	9999	1	2									9	2	2	2	2	2	1	1	0	1	1				0
881		1	1	0	0	0	0	0	0	0	0	0	1	1	3	2	1	1	2	1	4	1	2	2013	1	1									9	1	1	3	1			2						1	1
882	1	1	1	0	0	0	0	0	1	0	0	0	1	2	3	2	1	1	2	1	1	1	2	2019	1	2									9	1	1	3	1	1	2	1	1	0	1	1	0	1	1
883	1	2	2	0	0	0	0	0	0	0	0	0	2	2	2	2	1	2	2	1	2	1	2	2019	2	2									9	2	2	2	2	2	2	1	0	0	0	0	0	0	0
884	1	1	2	1	0	0	0	0	0	0	0	0	2	2	2	2	1	2	2	1	1	1	2	2019	2	2					5					2	2	2	2			2				1	0	0	0
885		6		0	0	0	0	0	0	0	0	0		3	6		5	4	3	2		3	3	9999	1	2					5					2	2	2	2	2	1	1	0	0	0				0
886	1	1	2	0	0	0	0	0	0	0	0	0	2	2	3	2	2	2	2	1	1	1	2	2018	2	2									9	2	2	2	2			2				0	0	1	0
887	1	2	2	0	0	0	0	0	0	0	0	0	2	2	3	2	1	2	2	1	1	1	2	2019	2	2									9	2	1	2	2	2	1	1	0	0	0	0	0	1	0
888	1	2	2	1	0	0	0	0	0	0	0	0	2	2	2	2	2	2	2	1	1	1	2	2019	2	2			3			6		8		2	2	2	2	2	1	1	1	0	1	1	0	0	0
889	1	1	2	0	0	0	0	0	0	0	0	0	2	2	1	2	1	2	2	1	1	1	2	2019	1	1					5	6				2	2	1	1	2		1	1	0	1	0	0	0	0
890	1	1	2	0	0	0	0	0	1	0	0	0	2	2	3	2	2	2	2	1	1	1	2	2019	1	2									9	2	2	3	2	2	2	1	0	1	1	1	0	1	1
891	1	1	2	0	0	0	0	0	0	0	0	0	2	2	1	2	1	2	2	1	1	1	2	2018	1	2									9	2	2	2	2	2	2	1	0	0	0	0	0	0	0
892	1	1	2	0	0	0	0	0	0	0	0	0	2	2	2	2	2	2	2	1	1	1	2	2013																2	2	1	0	1	1	0	0	0
893	1	1	2	0	0	0	0	0	0	0	0	0	2	2	3	1	1	1	2	1	1	1	2	2018	1	2	1		3	4						2	2	1	2			2				0	1	1	0
894	1	2	2	0	0	0	0	0	0	0	0	0	2	2	2	2	1	2	2	1	1	2	2	2019	2	2									9	2	2	1	2			4				0	0	0	0
895	1	1	2	0	0	0	0	0	0	0	0	0	2	2	2	2	1	2	2	1	1	1	2	2019	1	2									9	2	2	2	2	2	2	1	1	1	1	0	0	0	0
896		6		0	0	0	0	0	0	0	0	0		3	6		5	4	3	2		3	3	9999	1	2									9	2	2	2	2	2	1	1	0	1	1				0
897	1	1	2	0	0	0	0	0	0	0	0	0	2	2	2	2	1	2	2	1	1	1	2	2012	1	2									9	2	2	2	2	2	2	1	0	1	1	0	0	0	0
898	1	1	2	1	0	0	0	0	0	0	1	0	2	2	3	2	2	2	2	1	2	1	2	2019	1	1	1									2	1	2	1			2				1	1	1	0
899		6		0	0	0	0	0	0	0	0	0		3	6		5	4	3	2		3	3	9999	1	2									9	1	1	3	1	2	1	1	0	0	0				1
900		6		0	0	0	0	0	0	0	0	0		3	6		5	4	3	2		3	3	9999	2	2	1		3							2	2	1	2			4							0
901		6		0	0	0	0	0	0	0	0	0		3	6		5	4	3	2		3	3	9999	2	2									9	2	2	1	2	2	2	1	0	1	1				0
902		1	2	0	0	0	0	0	0	0	0	0	2	2	2	2	1	2	2	1	4	1	2	2018																2		1	0	0	0			0
903	1	2	2	0	0	0	0	0	0	0	0	0	2	1	3	1	1	1	2	1	2	1	2	2018	2	2									9	1	1	3	2			2				0	0	1	1
904		2		0	0	0	0	0	0	0	0	0		2	2	2	1	2	2	1	4	2	2	2019	2	2						6	7			2	2	1	2	2	1	1	1	0	1			0	0
906	1	1	2	0	0	0	0	0	0	0	0	0	2	1	2	2	2	2	2	1	1	1	2	2014	1	1									9	2	2	2	2			2				0	0	0	0
907	1	1	2	0	0	0	0	0	0	0	0	0	2	2	1	2	1	2	2	1	2	1	2	2012																2	2	1	0	0	0	0	0	0
908		6		0	0	0	0	0	0	0	0	0		3	6		5	4	3	2		3	3	9999	2	2									9	2	2	2	2	2	2	1	0	0	0				0
909	1	1	2	0	0	0	0	0	0	0	0	0	2	2	2	2	1	2	2	1	1	2	2	2012	3	1					5					2	1	2	2	2	2	1	0	0	0	0	0	0	0
910	1	2	2	1	0	0	0	0	0	0	0	0	2	2	2	2	1	2	2	1	1	1	2	2019	2	2			3							2	2	3	2			2				1	0	0	1
911	1	1	2	0	0	0	0	0	0	0	0	0	1	2	2	2	1	1	2	1	1	1	2	2019	1	2								8		2	1	3	1	1	1	1	1	1	1	0	0	0	1
912		2	2	0	0	0	0	0	0	0	0	0	2	2	1	2	2	2	2	1	4	2	2	2018	2	2		2								2	2	1	2			2						0	0
913		1	2	0	0	0	0	0	0	0	0	0	2	2	2	2	1	2	2	1	4	1	2	2018	1	2									9	2	2	1	2	2	2	1	1	1	1			0	0
914		1	2	1	0	0	0	0	0	0	0	0	2	1	3	2	2	2	2	1	4	2	2	2008	1	2									9	2	2	2	2			2						1	0
915		1	2	0	0	0	0	0	1	0	0	0	2	2	1	2	1	2	2	1	4	1	1	2019	1	2						6				2	2	1	2	2	2	1	0	1	1			0	0
916		6		0	0	0	0	0	0	0	0	0		3	6		5	4	3	2		3	3	9999	1	2		2		4						2	2	1	2	2	2	1	0	0	0				0
917	1	1	1	0	0	0	0	0	0	0	0	0	2	2	1	2	1	2	2	1	1	1	2	2019	1	2				4						2	2	1	2	2		1	0	1	1	0	0	0	0
918		6		0	0	0	0	0	0	0	0	0		3	6		5	4	3	2		3	3	9999																2	1	1	0	1	1
919	1	1	2	0	0	0	0	0	0	0	0	0	2	2	2	2	1	2	2	1	1	1	2	2016	1	2									9	1	2	2	2	2	1	1	0	0	0	0	0	0	0
920		1	2	0	0	0	0	0	0	0	0	0	2	1	3	2	2	2	2	1	4	2	2	2014	1	1									9	2	1	2	2	2	1	1	0	1	1			1	0
921	1	1	2	0	0	0	0	0	0	0	0	0	2	2	2	2	2	2	2	1	1	1	2	2019	1	2									9	2	2	2	2	2	2	1	0	0	0	0	0	0	0
922		1	1	0	0	0	0	0	0	0	0	0	2	2	2	2	2	2	2	1	4	1	2	2015	1	2									9	2	2	1	2	2	1	1	0	0	0			0	0
923	1	1	2	0	0	0	0	0	0	0	0	0	2	2	1	2	1	2	2	1	1	1	2	2018	1	2									9	2	2	1	2			2				0	0	0	0
924	1	1	2	1	0	0	0	0	0	0	0	0	2	2	3	2	1	2	2	1	1	1	2	2019																2		1	0	0	0	1	0	1
926		2	2	0	0	0	0	0	0	0	0	0	2	2	2	2	1	2	2	1	4	1	2	2016	2	2							7			2	2	1	2	2	2	1	0	0	0			0	0
927	1	1	1	0	0	0	0	0	0	0	0	0	2	2	2	2	2	2	2	1	1	1	2	2014	1	1							7			2	2	1	2	2	2	1	0	0	0	0	0	0	0
928	1	1	2	0	0	0	0	0	0	0	0	0	2	2	3	2	2	2	2	1	1	1	2	2016	2	2									9	2	1	4	1			2				0	0	1	1
929		6		0	0	0	0	0	0	0	0	0		3	6		5	4	3	2		3	3	9999	1	2					5					2	2	2	2			2							0
930	1	2	2	0	0	0	0	0	0	0	0	0	2	2	2	2	1	2	2	1	2	1	2	2011	1	2				4			7			2	2	2	2	2	2	1	0	1	1	0	0	0	0
932		2		0	0	0	0	0	0	0	0	0		1	2	2	1	2	2	1	4	2	2	2019																2	1	1	0	0	0			0
933		6		0	0	0	0	0	0	0	0	0		3	6		5	4	3	2		3	3	9999	1	2					5					2	1	1	2	2	1	1	0	1	1				0
935		6		0	0	0	0	0	0	0	0	0		3	6		5	4	3	2		3	3	9999	1	2									9	2	2	2	2	2	2	1	0	0	0				0
936	1	2	2	1	0	0	0	0	0	0	0	0	2	2	3	1	2	2	2	1	1	1	2	2019	2	1	1									2	1	2	2			2				1	1	1	0
938	1	1	2	0	0	0	0	0	0	0	0	0	2	2	2	2	2	2	2	1	1	1	2	2019	1	2									9	2	2	1	1			2				0	0	0	0
939		1		0	0	0	0	0	0	0	0	0		1	3	2	1	1	2	1	4	2	2	2016	1	2									9	1	1	3	1	2	1	1	0	1	1			1	1
940	1	1	1	0	0	0	0	0	1	0	0	0	2	2	1	2	1	2	2	1	1	1	2	2018	1	2									9	2	2	1	2	2		1				1	0	0	0
941	1	1	2	0	0	0	0	0	1	0	0	0	2	2	1	2	2	2	2	1	1	1	2	2019	1	2				4						2	2	1	2	2		1	0	0	0	1	0	0	0
942	1	2	2	0	0	0	0	0	0	0	0	0	2	2	2	2	1	2	2	1	2	1	2	2019																2	1	1	0	0	0	0	0	0
943	1	1	2	0	0	0	0	0	0	0	0	0	2	2	2	2	1	2	2	1	2	1	2	2013	1	2									9	2	2	2	2	2	2	1	0	1	1	0	0	0	0
944	1	2	2	1	0	0	0	0	0	0	0	0	2	2	3	2	2	2	2	1	1	1	2	2019	2	2	1		3					8		2	1	5	1	2	1	1	0	1	1	1	1	1	1
945	1	3		0	0	0	0	0	0	0	0	0		1	3		2	2	3	1	1	2	2	2019	1	2					5					2	1	3	1	2	2	1	0	0	0	0	0	1	1
946	1	1	2	0	0	0	0	0	0	0	0	0	2	2	2	2	1	2	2	1	2	2	2	2012	1	2									9	2	2	1	2	2	2	1	0	1	1	0	0	0	0
947	1	2	2	0	0	0	0	0	0	0	0	0	1	1	3	2	1	1	2	1	1	1	2	2019	2	2									9	2	1	2	2	2	1	1	0	1	1	0	0	1	0
948		6		0	0	0	0	0	0	0	0	0		3	6		5	4	3	2		3	3	9999	2	1									9	1	1	1	1	2	1	1	0	1	1				0
949		2		0	0	0	0	0	0	0	0	0		2	2	2	2	2	2	1	4	2	2	2018																2	1	1	0	1	1			0
950		1	2	0	0	0	0	0	0	0	0	0	2	2	1	2	1	2	2	1	4	1	2	2013	1	2									9	2	2	1	2	2	2	1	0	0	0			0	0
951	1	1	2	0	0	0	0	0	0	0	0	0	2	2	2	2	2	2	2	1	1	1	2	2012	1	2									9	2	2	1	2	1	2	1	1	1	1	0	0	0	0
952		6		0	0	0	0	0	0	0	0	0		3	6		5	4	3	2		3	3	9999	1	2									9	2	1	2	2			2							0
953		3	2	0	0	0	0	0	0	0	0	0	2	1	3	2	3	2	2	1	4	1	2	2007	1	2									9	1	1	4	1	2	1	1	0	0	0			1	1
954		6		0	0	0	0	0	0	0	0	0		3	6		5	4	3	2		3	3	9999	1	2									9	2	2	2	2	2		1	0	0	0				0
955		6		0	0	0	0	0	0	0	0	0		3	6		5	4	3	2		3	3	9999	1	2									9	2	2	2	2			2							0
956		6		0	0	0	0	0	0	0	0	0		3	6		5	4	3	2		3	3	9999	1	2					5					2	2	2	2	2	2	1	0	0	0				0
958		6		0	0	0	0	0	0	0	0	0		3	6		5	4	3	2		3	3	9999	1	2									9	2	2	2	2	1		1	0	0	0				0
959	1	2	2	1	0	0	0	0	0	0	0	1	1	1	3	1	1	1	1	1	1	2	2	2019																		2				1	0	1
960		6		0	0	0	0	0	0	0	0	0		3	6		5	4	3	2		3	3	9999																2	1	1	0	0	0
961		2		0	0	0	0	0	0	0	0	0		2	2	2	2	2	2	1	4	2	2	2019	2	1			3	4		6				2	1	2	2	1	1	1	0	0	0			0	0
962		6		0	0	0	0	0	0	0	0	0		3	6		5	4	3	2		3	3	9999	1	1	1			4	5		7			2	2	1	2	2	2	1	0	0	0				0
963		2		0	0	0	0	0	0	0	0	0		2	2	2	1	2	2	1	4	2	2	2019	2	2									9	1	1	3	1	1	1	1	0	0	0			0	1
964		1	2	0	0	0	0	0	0	0	0	0	2	2	2	2	2	2	2	1	4	1	2	2013	1	1									9	1	1	3	1	2	1	1	1	0	1			0	1
965		6		0	0	0	0	0	0	0	0	0		1	3	2	1	1	2	1	4	2	2	2012	3	2									9	1	1	3	1	2	1	1	0	0	0			1	1
966		6		0	0	0	0	0	0	0	0	0		3	6		5	4	3	2		3	3	9999	2	2									9	1	1	3	1			2							1
967	1	1	2	0	0	0	0	0	0	0	0	0	2	2	2	2	3	2	2	1	1	1	2	2019	1	2							7			2	2	1	2	2	2	1	0	1	1	0	0	0	0
968	1	1		0	0	0	0	0	0	0	0	0		2	3	2	2	3	2	1	1	2	2	2012	1	2									9	2	2	3	2			2				0	0	1	1
969		6		0	0	0	0	0	0	0	0	0		3	6		5	4	3	2		3	3	9999	3	2									9	2	1	2	2			2							0
970	1	1	2	1	0	0	0	0	0	0	1	0	2	1	3	2	1	2	2	1	1	1	2	2019	1	2	1							8		2	2	2	2			2				1	1	1	0
971	1	2	2	0	0	0	0	0	0	0	1	0	2	2	3	2	1	2	2	1	1	1	2	2019	2	2	1									2	2	1	2	2		1	0	0	0	1	1	1	0
972	1	1	2	0	0	0	0	0	0	0	0	0	2	2	2	2	2	2	2	1	1	1	2	2015	1	2									9	2	2	2	2	2		1	0	1	1	0	0	0	0
973	1	1		0	0	0	0	0	0	0	0	0		2	2	2	1	2	2	1	2	2	2	2019	3	1				4			7			1	1	3	1	2	1	1	0	0	0	0	0	0	1
974		6		0	0	0	0	0	0	0	0	0		3	6		5	4	3	2		3	3	9999	1	1	1					6				2	2	2	2	2		1	1	0	1				0
975																				2		3	3	9999																		4
976		6		0	0	0	0	0	0	0	0	0		3	6		5	4	3	2		3	3	9999	2	2	1					6				2	1	2	2			2							0
977		6		0	0	0	0	0	0	0	0	0		3	6		5	4	3	1	4	2	2	2019	1	2						6				2	2	1	2	2	2	1	1	1	1				0
978	1	1	2	0	0	0	0	0	1	0	0	0	2	2	1	2	1	2	2	1	1	1	2	2019																2		1				1	0	0
979	1	1	2	0	0	0	0	0	0	0	0	0	2	2	2	2	1	2	2	1	1	1	2	2018	1	2									9	2	2	1	2			2				0	0	0	0
980		6		0	0	0	0	0	0	0	0	0		3	6		5	4	3	2		3	3	9999	1	2					5					1	2	2	2	2	2	1	0	0	0				0
981	1	1	2	0	0	0	0	0	0	0	1	0	2	2	2	2	1	2	2	1	1	1	2	2019	2	2			3							2	1	3	2	2	1	1	0	1	1	1	0	0	1
982	1	1	2	0	0	0	0	0	0	0	0	0	2	2	2	2	1	2	2	1	1	1	2	2019	1	2									9	2	1	3	2	1	1	1	0	0	0	0	0	0	1
983	1	1	2	0	0	0	0	1	0	0	0	0	2	2	1	2	1	2	2	1	2	1	2	2013	1	2									9	2	2	2	2	2	1	1	0	1	1	1	0	0	0
984	1	1	1	0	0	0	0	0	0	0	0	0	2	2	1	2	2	2	2	1	1	1	2	2018	1	2									9	2	2	1	2	1		1	0	0	0	0	0	0	0
985	1	1	2	0	0	0	0	0	0	0	0	0	2	2	2	2	1	2	2	1	1	1	2	2019	1	2									9	2	2	2	2			2				0	0	0	0
986	1	1	2	0	0	0	0	0	0	0	0	0	2	2	2	2	2	2	2	1	1	1	2	2015	1	2						6				2	2	2	2	2	1	1	0	0	0	0	0	0	0
987	1	2	2	0	0	0	0	0	0	0	1	0	2	1	3	2	1	2	2	1	2	1	2	2014	2	2			3							1	1	3	1			2				1	0	1	1
988	1	1	2	0	0	0	0	0	0	0	0	0	2	2	2	2	1	2	2	1	1	2	2	2014	1	2									9	2	2	2	2	2		1	0	0	0	0	0	0	0
989		6		0	0	0	0	0	0	0	0	0		3	6		5	4	3	2		3	3	9999	1	2									9	2	2	1	2	2	1	1	0	0	0				0
990		2	2	1	0	0	0	0	0	1	0	0	2	2	2	2	2	2	2	1	4	2	2	2019	2	2		2	3				7			2	1	2	2	2	1	1	0	0	0			0	0
991	1	1	2	0	0	0	0	0	1	0	0	0	2	2	2	2	1	1	2	1	1	1	2	2019	1	2									9	2	2	2	2			2				1	0	0	0
992	1	1	2	0	0	0	0	0	0	0	0	0	2	2	1	2	2	2	2	1	1	1	2	2019	1	1						6				2	2	2	2	2	1	1	0	1	1	0	0	0	0
993	1	1	2	0	0	0	0	0	0	0	0	0	2	2	2	2	1	2	2	1	1	1	2	2017	1	2				4						2	2	2	2			2				0	0	0	0
994		1	2	0	0	0	0	0	0	0	0	0	1	1	2	2	2	3	2	1	4	2	2	2019	1	2									9	1	2	1	2	2		1	0	0	0			0	0
995		2	2	0	0	0	0	0	0	0	0	0	2	2	3	2	2	2	2	1	4	2	2	2018	2	2									9	2	1	3	2	1	2	1	0	1	1			1	1
996		6		0	0	0	0	0	0	0	0	0		3	6		5	4	3	2		3	3	9999	1	2									9	2	2	1	2	2	2	1	0	0	0				0
997		2	2	0	0	0	0	0	0	0	0	0	2	2	2	2	2	2	2	1	2	2	1	2019	2	2									9	2	1	2	2	2		1	0	0	0			0	0
998	1	1	1	0	0	0	0	0	0	0	0	0	2	2	2	2	1	2	2	1	1	1	2	2011																2	1	1	0	1	1	0	0	0
999	1	2	2	0	0	0	0	0	0	0	0	0	2	2	2	2	1	2	2	1	1	1	2	2012																		2				0	0	0
1000	1	2	2	0	0	0	0	0	0	0	0	0	2	2	2	2	1	2	2	1	1	1	2	2019																2		1	0	0	0	0	0	0
1001	1	1	2	0	0	0	0	0	0	0	0	0	2	2	3	2	2	2	2	1	2	1	2	2011	1	2									9	1	2	3	1	2	2	1	1	0	1	0	0	1	1
1002		6		0	0	0	0	0	0	0	0	0		3	6		5	4	3	2		3	2	9999	3	2									9	2	1	3	2	2	1	1	0	1	1				1
1003		2		0	0	0	0	0	0	0	0	0		2	2	2	2	2	2	1	4	2	2	2012	2	2									9	2	2	1	2	2		1	0	0	0			0	0
1004		1	2	0	0	0	0	0	0	0	0	0	2	2	2	2	2	2	2	1	4	1	2	2014	1	2									9	1	1	3	1			2						0	1
1005																				2		3	3	9999	2	2									9	2	1	3	1	1	1	1	0	1	1				1
1006	1	1	2	0	0	0	0	0	0	0	0	0	2	2	2	2	2	2	2	1	1	1	2	2019	1	2									9	2	2	2	2	2		1	0	0	0	0	0	0	0
1007		1	2	0	0	0	0	0	0	0	0	0	2	2	1	2	1	2	2	1	4	1	2	2016	1	2	1	2								2	2	1	2	2	2	1	0	0	0			0	0
1008	1	1	2	0	0	0	0	0	0	0	0	0	2	2	2	2	2	2	2	1	1	1	2	2019	1	2				4	5	6	7			2	1	3	2	2	2	1	0	0	0	0	0	0	1
1009	1	1	2	0	0	0	0	0	0	0	0	0	2	2	2	2	1	2	2	1	1	1	2	2019	1	2									9	2	2	2	2			2				0	0	0	0
1010	1	1	2	0	0	0	0	0	0	0	0	0	2	2	2	2	1	2	2	1	1	2	2	2018	1	2									9	1	1	2	1	2	2	1	0	0	0	0	0	0	0
1011		1	2	0	0	0	0	0	0	0	0	0	2	2	2	2	1	2	2	1	4	1	2	2019	1	2							7			2	1	2	2	2	1	1	0	1	1			0	0
1012		6		0	0	0	0	0	0	0	0	0		3	6		5	4	3	2		3	3	9999	1	2				4		6				2	2	2	2	2	2	1	0	0	0				0
1013	1	1	2	0	0	0	0	0	1	0	0	0	2	1	3	2	2	2	2	1	1	1	2	2014	1	2					5					2	2	2	1	2	1	1	0	1	1	1	0	1	0
1014	1	1	2	1	0	0	0	0	0	0	0	0	2	2	3	2	2	2	2	1	1	1	2	2019	1	2								8		2	2	3	2			2				1	0	1	1
1015		2	2	0	0	0	0	0	0	0	0	0	2	2	2	2	1	2	2	1	4	2	2	2012	2	2									9	2	2	1	2	2	1	1	0	0	0			0	0
1016		6		0	0	0	0	0	0	0	0	0		3	6		5	4	3	2		3	3	9999	2	2	1					6		8		2	1	2	2			2							0
1017	1	1	2	1	0	0	0	1	0	0	0	1	1	2	2	2	2	2	2	1	1	2	2	2019	1	1	1									2	2	1	2			4				1	1	0	0
1018	1	1	2	1	0	0	0	0	0	0	0	0	1	1	3	1	2	1	2	1	1	1	2	2019	1	2	1									2	1	3	1			2				1	1	1	1
1019	1	1	2	0	0	0	0	0	0	0	0	0	2	2	2	2	1	2	2	1	1	1	2	2018	1	2									9	2	2	1	2	2		1	0	0	0	0	0	0	0
1022																				1	4	1	2	2011	1	2									9	2	2	2	2	2	2	1	0	1	1				0
1023	1	2	2	1	0	0	0	0	0	0	0	0	2	1	3	2	1	2	2	1	2	2	2	2018	2	2									9	2	2	2	1			2				1	0	1	0
1024		6		0	0	0	0	0	0	0	0	0		3	6		5	4	3	2		3	3	9999																2	2	1	0	1	1
1025	1	1	2	0	0	0	0	0	0	0	0	0	2	2	2	2	2	2	2	1	1	1	2	2012	1	2									9	2	2	1	2	2	2	1	0	0	0	0	0	0	0
1026	1	1	2	0	0	0	0	0	0	0	0	0	2	1	3	2	1	1	2	1	1	1	2	2015	1	2									9	2	1	2	2			2				0	0	1	0
1027		2		0	0	0	0	0	0	0	0	0		2	3	2	1	2	2	1	4	2	2	2009																		2						1
1028		6		0	0	0	0	0	0	0	0	0		3	6		5	4	3	2		3	3	9999	2	2									9	2	1	3	2	2	1	1	0	0	0				1
1029	1	2	2	1	0	0	0	0	0	0	0	0	2	2	2	2	1	2	2	1	1	2	2	2019	2	1			3							2	2	2	2	2	1	1	0	0	0	1	0	0	0
1030	1	1	2	0	0	0	0	0	0	0	0	0	2	2	1	2	2	2	2	1	1	1	2	2019	1	2									9	2	2	1	2	1	2	1	0	1	1	0	0	0	0
1031		1	1	0	0	0	0	0	0	0	0	0	2	1	3	2	1	2	2	1	4	1	2	2015	2	1									9	2	1	4	1			2						1	1
1032		1	2	0	0	0	0	0	0	0	0	0	2	2	2	2	1	2	2	1	1	1	1	2019	1	1									9	2	2	2	2			2						0	0
1033	1	1	2	1	0	0	0	0	1	0	1	0	2	2	3	2	1	2	2	1	2	1	2	2019	1	2	1					6				2	2	3	2			4				1	1	1	1
1034		6		0	0	0	0	0	0	0	0	0		3	6		5	4	3	2		3	3	9999	2	2									9	2	1	2	2	2	1	1	0	1	1				0
1035	1	2	2	1	0	0	0	0	1	0	0	0	2	2	3	2	1	2	2	1	2	2	2	2019	2	1	1									2	1	4	2	2	1	1	0	0	0	1	1	1	1
1036		1	2	0	0	0	0	0	0	0	0	0	2	2	2	2	1	2	2	1	4	1	2	2019	2	2									9	2	2	3	2			2						0	1
1037		2	2	0	0	0	0	0	0	0	0	0		1	3	2	1	2	2	1	4	2	2	2019	2	2									9	1	1	5	1	2	1	1	0	1	1			1	1
1038		6		0	0	0	0	0	0	0	0	0		3	6		5	4	3	2		3	3	9999	1	2									9	2	2	2	2	2	1	1	0	0	0				0
1039		1		0	0	0	0	0	0	0	0	0		2	2	2	1	2	2	1	4	2	2	2007	1	2						6				2	2	1	2	2	1	1	0	1	1			0	0
1040	1	1	2	0	0	0	0	0	0	0	0	0	2	2	2	2	1	2	2	1	2	1	2	2015	1	2									9	2	2	1	2			2				0	0	0	0
1041		1		0	0	0	0	0	0	0	0	0		2	1	2	1	2	2	1	4	2	2	2016	1	1									9	2	2	2	2			2						0	0
1042	1	1	1	0	0	0	0	0	1	0	0	0	2	2	2	2	1	2	2	1	2	1	2	2019	1	1									9	2	2	2	2	2	2	1	0	1	1	1	0	0	0
1043	1	1	2	0	0	0	0	0	0	0	0	0	2	2	3	2	1	2	2	1	1	1	2	2015	1	2									9	2	2	1	2			2				0	0	1	0
1044	1	1	2	0	0	0	0	0	0	0	0	0	2	2	2	2	1	2	2	1	2	1	2	2012	2	2									9	2	2	2	2	2	2	1	0	0	0	0	0	0	0
1045		6		0	0	0	0	0	0	0	0	0		3	6		5	4	3	2		3	3	9999	1	2							7			2	2	1	2	2	2	1	0	0	0				0
1046		6		0	0	0	0	0	0	0	0	0		3	6		5	4	3	2		3	3	9999																2		1	0	0	0
1047	1	2	2	1	0	0	0	0	0	0	0	0	2	2	2	2	1	2	2	1	2	2	2	2019	2	2	1		3							2	1	2	2			2				1	1	0	0
1048		1		0	0	0	0	0	0	0	0	0		2	2	2	2	2	2	1	4	2	2	2011																		2						0
1049																				2		3	3	9999																2	1	1	0	0	0
1050	1	1	2	0	0	0	0	0	0	0	0	0	2	2	2	2	2	2	2	1	2	1	2	2016	1	2									9	2	2	1	2	2	1	1				0	0	0	0
1051	1	1	2	0	0	0	0	0	0	0	0	0	2	2	2	2	1	2	2	1	1	1	2	2012	1	2									9	2	2	2	2			2				0	0	0	0
1052	1	2	2	0	0	1	0	0	0	0	0	0	2	2	2	2	2	2	2	1	2	2	2	2019	2	2	1									1	1	3	1	2	1	1	0	1	1	1	1	0	1
1053		2		0	0	0	0	0	0	0	0	0		2	2	2	1	2	2	1	4	2	2	2012	2	2									9	2	1	3	2			2						0	1
1054		1		0	0	0	0	0	0	0	0	0		2	2	2	1	2	2	1	4	2	2	2015	1	2									9	2	2	1	2	2	2	1	0	0	0			0	0
1055	1	1	2	0	0	0	0	0	0	0	0	0	1	1	3	2	2	2	2	1	1	1	2	2012	1	2									9	1	1	3	1	2		1	0	0	0	0	0	1	1
1056	1	1	2	0	0	0	0	0	1	0	0	0	2	2	2	2	2	2	2	1	1	1	2	2019	1	2									9	2	2	2	2	2	1	1	0	0	0	1	0	0	0
1058	1	1	1	1	0	0	0	0	0	0	0	0	2	2	3	2	2	2	2	1	1	1	2	2019	2	1	1							8		2	2	2	2	2	2	1	0	1	1	1	1	1	0
1059		2		0	0	0	0	0	0	0	0	0		2	3	2	2	2	2	1	4	2	2	2012	2	2									9	2	1	2	2	2	1	1	1	0	1			1	0
1060		1	2	0	0	0	0	0	1	0	0	0	2	2	2	2	1	2	2	1	4	1	2	2018	1	2									9	2	2	2	2	1	2	1	1	0	1			0	0
1061		1	2	0	0	0	0	0	0	0	0	0	2	2	2	2	2	2	2	1	4	2	2	2012	1	1									9	1	2	1	2	1	1	1	0	1	1			0	0
1062	1	1	2	0	0	0	0	0	0	0	0	0	2	2	2	2	2	2	2	1	1	1	2	2018	1	2									9	2	2	1	2			2				0	0	0	0
1063	1	2	2	0	0	0	0	0	0	0	0	0	2	1	3	2	2	2	2	1	1	1	2	2019	2	2	1		3			6				2	2	1	2			2				0	1	1	0
1064		6		0	0	0	0	0	0	0	0	0		3	6		5	4	3	2		3	3	9999	2	2						6				2	2	1	2	2	2	1	0	0	0				0
1065	1	1	1	0	0	0	0	0	0	0	0	0	2	2	2	2	1	2	2	1	1	1	2	2012	1	2									9	2	2	1	2	2	2	1	0	0	0	0	0	0	0
1066	1	2	2	0	0	0	0	0	0	0	0	0	2	2	2	2	1	2	2	1	2	2	2	2018	2	2									9	2	2	2	2			2				0	0	0	0
1067	1	1	2	0	0	0	0	0	0	0	0	0	2	2	1	2	1	2	2	1	1	1	2	2019	1	2									9	2	2	1	2	2	2	1	0	0	0	0	0	0	0
1068	1	2	2	0	0	0	0	0	0	0	0	0	2	2	2	2	1	2	2	1	2	2	2	2019	2	2									9	1	1	2	2	2	1	1	0	1	1	0	0	0	0
1069		6		0	0	0	0	0	0	0	0	0		3	6		5	4	3	2		3	3	9999																1		1	0	0	0
1070		2	2	0	0	0	0	0	0	0	0	0	2	2	2	2	1	2	2	1	4	2	2	2015																2		1	0	1	1			0
1071		1		0	0	0	0	0	0	0	0	0		2	1	2	1	2	2	1	4	2	2	2018	1	2									9	2	2	1	2	2	2	1	0	0	0			0	0
1072	1	1	2	0	0	0	0	0	0	0	0	0	1	2	2	2	2	2	2	1	2	1	2	2013	1	2									9	2	2	2	2	2	1	1	0	1	1	0	0	0	0
1073	1	2	2	0	0	0	0	0	0	0	0	0	2	1	2	2	2	2	2	1	2	1	2	2012	2	2									9	1	1	4	1	2	1	1	0	0	0	0	0	0	1
1074		1	2	0	0	0	0	0	0	0	0	0	2	2	3	2	2	2	2	1	4	2	2	2009	1	2									9	2	2	2	2	2	1	1	0	1	1			1	0
1075		6		0	0	0	0	0	0	0	0	0		3	6		5	4	3	2		3	3	9999	1	2									9	2	2	2	2	2	2	1	1	0	1				0
1076	1	1	2	0	0	0	0	0	0	0	0	0	2	2	2	2	1	2	2	1	1	1	2	2011	1	2				4		6				2	2	1	2	1	2	1	1	1	1	0	0	0	0
1077	1	2	2	0	0	0	0	0	0	1	0	0	2	2	3	2	1	2	2	1	2	2	2	2018	2	2			3							2	2	2	2	1	1	1	0	0	0	1	0	1	0
1078	1	1		0	0	0	0	0	0	0	0	0		1	3	2	2	2	2	1	1	2	2	2012																1	2	1	0	0	0	0	0	1
1079		1	2	1	0	0	0	0	0	0	0	0	1	1	4	1	3	1	2	1	4	1	2	2016	1	2	1					6	7			1	1	5	1	2	1	1	0	1	1			1	1
1080	1	1	2	0	0	0	0	0	0	0	0	0	2	2	1	2	1	2	2	1	1	1	2	2019	1	2									9	2	2	1	2	2	2	2				0	0	0	0
1081		6		0	0	0	0	0	0	0	0	0		3	6		5	4	3	2		3	3	9999	2	2									9	2	2	1	2	2	1	1	0	1	1				0
1082		1	2	0	0	0	0	0	0	0	0	0	2	2	2	2	1	2	2	1	4	2	1	2012	1	1									9	2	2	2	2	1	2	1	0	0	0			0	0
1083	1	1	2	0	0	0	0	0	0	0	0	0	2	2	2	2	1	2	2	1	2	1	2	2019	1	2									9	2	2	2	1	1	1	1	0	0	0	0	0	0	0
1084		6		0	0	0	0	0	0	0	0	0		3	6		5	4	3	2		3	3	9999	3	2									9	2	2	2	2	2	1	1	1	1	1				0
1085		6		0	0	0	0	0	0	0	0	0		3	3		5	4	3	2		1	2	2017																2	1	1	0	1	1			1
1086	1	1	1	0	0	0	0	0	1	0	0	0	2	2	1	2	1	2	2	1	1	1	2	2016																1	2	1	0	1	1	1	0	0
1087																				1	4	2	2	2011	1	1									9	2	2	3	2	2	2	1	0	0	0				1
1088	1	1	2	0	0	0	0	0	0	0	0	0	1	1	2	2	2	2	2	1	1	1	2	2016	1	2									9	2	2	2	2	2	2	1	0	0	0	0	0	0	0
1089		2		0	0	0	0	0	0	0	0	1		1	3	2	1	2	2	1	4	2	2	2019	2	2	1			4						2	1	2	2	2	1	1	1	0	1			1	0
1090	1	1	2	0	0	0	0	0	0	0	0	0	2	2	1	2	2	2	2	1	1	1	2	2012	1	2									9	2	2	1	2	2	2	1	0	0	0	0	0	0	0
1091	1	2	2	1	0	0	0	0	0	0	0	0	2	1	3	2	1	2	2	1	1	1	2	2019	2	2									9	2	2	3	2	2	1	1	1	0	1	1	0	1	1
1092		6		0	0	0	0	0	0	0	0	0		3	6		5	4	3	2		3	3	9999	3	1	1									1	1	3	1			2							1
1093		6		0	0	0	0	0	0	0	0	0		3	6		5	4	3	2		3	3	9999	1	1									9	2	2	2	2	2	2	1	0	0	0				0
1094	1	1	2	0	0	0	0	0	0	0	0	0	2	2	1	2	2	2	2	1	1	1	2	2018	1	2									9	2	2	2	2	2	2	1	0	0	0	0	0	0	0
1095	1	1	2	0	0	0	0	0	0	0	0	0	2	2	2	2	2	2	2	1	1	2	2	2013	1	2									9	2	2	3	2	1	2	1	1	1	1	0	0	0	1
1096		6		0	0	0	0	0	0	0	0	0		3	6		5	4	3	2		3	3	9999	1	2									9	2	2	1	2	2	2	1	0	0	0				0
1097	1	2	2	0	0	0	0	0	0	0	0	0	2	2	2	2	1	2	2	1	2	2	2	2019	2	2									9	1	2	1	2	1	1	1	0	1	1	0	0	0	0
1098	1	1	2	0	0	0	0	0	0	0	0	0	2	2	2	2	1	2	2	1	1	1	2	2015																2	2	1	0	0	0	0	0	0
1099	1	1	1	0	0	0	0	0	0	0	1	0	1	1	3	2	1	2	2	1	1	1	2	2019	1	2								8		1	1	3	1	2	1	1	1	1	1	1	0	1	1
1100		2	2	0	0	0	0	0	0	0	0	0	2	2	2	2	1	2	2	1	4	2	2	2019	2	2									9	2	2	2	2	2	1	1	0	0	0			0	0
1101	1	1	2	0	0	0	0	0	0	0	0	0	2	2	2	2	2	2	2	1	1	1	2	2012	1	2									9	2	2	2	2	1	1	1	0	0	0	0	0	0	0
1102	1	1	2	0	0	0	0	0	0	0	0	0	2	2	2	2	1	2	2	1	1	1	2	2019	1	2									9	2	1	3	2	1	2	1	0	0	0	0	0	0	1
1103		1	2	0	0	0	0	0	0	0	0	1	1	2	2	2	2	2	2	1	1	1	1	2019	1	2									9	2	1	2	2	2	1	1	1	0	1			0	0
1104	1	1	2	0	0	0	0	0	0	0	0	0	2	2	1	2	1	2	2	1	1	1	2	2013																1	2	1	0	0	0	0	0	0
1105		6		0	0	0	0	0	0	0	0	0		3	6		5	4	3	2		3	3	9999	2	2									9	2	2	2	2			2							0
1106	1	2	2	0	0	0	0	0	0	0	0	0	2	2	2	2	1	2	2	1	2	1	2	2014																2	2	1	1	0	1	0	0	0
1107	1	1	2	0	0	0	0	0	0	0	0	0	2	1	3	2	1	2	2	1	1	1	2	2019	1	2									9	2	1	4	2			2				0	0	1	1
1108	1	1	2	0	0	0	0	0	0	0	0	0	2	2	1	2	1	2	2	1	1	1	2	2019	1	2									9	2	2	2	2	2		1	0	0	0	0	0	0	0
1109		6		0	0	0	0	0	0	0	0	0		3	6		5	4	3	2		3	3	9999																2	1	1	0	0	0
1110																				2		3	3	9999																1	1	1	0	1	1
1111		1	2	0	0	0	0	0	0	0	0	0	2	2	2	2	2	2	2	1	4	1	2	2019																2	1	1	0	0	0			0
1112	1	1		0	0	0	0	0	0	0	0	0		2	2	2	2	2	2	1	1	2	2	2019	1	2									9	2	2	1	2	2		1				0	0	0	0
1113		1	2	0	0	0	0	0	0	0	0	0	1	1	3	2	1	1	2	1	4	1	2	2014	1	2									9	1	1	2	1	2	1	1	0	0	0			1	0
1114		1		0	0	0	0	0	0	0	0	0		2	3	2	2	2	2	1	4	2	2	2018	1	2									9	2	2	1	2			2						1	0
1115	1	1	2	0	0	0	0	0	1	0	0	0	2	2	1	2	1	2	2	1	2	1	2	2012																2	2	1	0	1	1	1	0	0
1116	1	2	2	0	0	0	0	0	0	0	0	0	2	2	2	2	1	2	2	1	1	2	2	2019	2	2	1									2	2	2	2	2		1				0	1	0	0
1117		2		0	0	0	0	0	0	0	0	0		2	1	2	1	2	2	1	4	2	2	2008	1	2									9	2	2	1	2	1	2	1	1	0	1			0	0
1118																				1	4	2	2	2007	1	2					5		7			1	1	3	1	2	1	1	0	0	0				1
1119		1		0	0	0	0	0	0	0	0	0		1	2	2	3	2	2	1	4	2	2	2007	1	1				4	5					2	2	2	2	2		1	0	1	1			0	0
1120	1	2	2	0	0	0	0	0	0	0	0	0	2	1	3	2	2	2	2	1	1	1	2	2018	2	2			3							2	1	2	2	2	1	1	0	1	1	0	0	1	0
1121		1	1	0	0	0	0	0	0	0	0	0	2	2	1	2	1	2	2	1	1	1	1	2019	1	1				4						2	2	1	2	1		1						0	0
1122		1	2	0	0	0	0	0	0	0	0	0	2	1	2	2	1	1	2	1	4	1	2	2014	1	2									9	2	2	2	2	2	1	1	1	1	1			0	0
1123		1	2	0	0	0	0	0	0	0	0	0	2	2	1	2	1	2	2	1	1	2	1	2019	1	2									9	2	2	1	2	2		1	0	0	0			0	0
1124	1	1	2	0	0	0	0	0	0	0	0	0	2	2	2	2	2	2	2	1	1	1	2	2014	1	2									9	2	1	3	2	2		1	0	0	0	0	0	0	1
1125	1	1	2	0	0	0	0	0	0	0	0	0	2	2	1	2	1	2	2	1	1	1	2	2018	1	2						6				2	2	2	2	2	2	1	0	0	0	0	0	0	0
1126	1	2	2	0	0	0	0	0	0	0	0	0	2	1	3	2	1	1	2	1	1	1	2	2012	2	2						6				2	1	3	1	2	1	1	0	0	0	0	0	1	1
1127	1	1	2	0	0	0	0	0	0	0	0	0	2	2	1	1	1	2	2	1	1	1	2	2019	1	2									9	2	2	2	2	2	1	1	0	0	0	0	0	0	0
1128		1	2	1	0	0	0	0	0	0	1	0	2	2	3	2	1	2	2	1	4	2	2	2019	1	2					5			8		1	1	2	2			2						1	0
1129	1	1	2	0	0	0	0	0	0	0	0	0	2	2	2	2	1	2	2	1	1	1	2	2013	2	2									9	2	1	2	2	2	2	1	0	0	0	0	0	0	0
1130	1	2	2	0	0	0	0	0	0	0	0	0	2	1	3	2	1	2	2	1	1	1	2	2019	2	2									9	2	2	2	2			2				0	0	1	0
1131		6		0	0	0	0	0	0	0	0	0		3	6		5	4	3	2		3	3	9999	3	2									9	2	1	2	2	2	1	1	0	0	0				0
1132	1	1	2	0	0	0	0	0	0	0	0	0	2	1	2	2	1	2	2	1	1	1	2	2014																2	1	1	0	1	1	0	0	0
1133		1		0	0	0	0	0	0	0	0	0		2	2	2	3	2	2	1	4	2	2	2012																2	2	1	0	0	0			0
1134	1	1	2	0	0	0	0	0	0	0	0	0	1	2	2	2	1	2	2	1	1	1	2	2019	1	2									9	2	1	3	2	2	1	1	0	0	0	0	0	0	1
1135	1	1	2	1	0	0	0	0	0	0	0	0	1	2	3	2	1	1	2	1	1	1	2	2018	1	2									9	1	1	3	1	1	2	1	0	0	0	1	0	1	1
1136	1	1	2	0	0	0	0	0	0	0	0	0	2	2	2	2	2	2	2	1	1	1	2	2019	1	2									9	1	1	3	1	2	1	1	0	0	0	0	0	0	1
1137	1	1	2	0	0	0	0	0	0	0	0	0	2	2	3	2	1	1	2	1	1	1	2	2015	1	2									9	2	2	3	1	2	1	1	1	1	1	0	0	1	1
1138	1	2	2	0	0	0	0	0	0	0	0	0	2	2	3	2	2	2	2	1	2	2	2	2019																		2				0	0	1
1139		1		0	0	0	0	0	0	0	0	0		2	3	2	2	3	2	1	4	2	2	2016																2	2	1	0	0	0			1
1140	1	1	2	0	0	0	0	0	0	0	0	0	2	2	1	2	1	2	2	1	1	1	2	2015	1	1		2		4		6				2	2	2	2	2	2	1	1	0	1	0	0	0	0
1142		2		0	0	0	0	0	0	0	0	0		1	3	2	2	2	2	1	4	2	2	2018																2	1	1	0	0	0			1
1143		1	2	0	0	0	0	0	0	0	0	0	2	2	2	2	2	2	2	1	4	1	2	2013																2	2	1	0	0	0			0
1144	1	1	1	0	0	0	0	0	0	0	0	0	2	2	2	2	1	2	2	1	1	1	2	2019	1	2									9	1	1	3	1	2	2	1	0	0	0	0	0	0	1
1145																				2		3	3	9999	1	1									9	2	1	2	2	2	2	1	0	0	0				0
1146	1	1	2	1	0	0	0	0	0	1	0	0	1	1	3	2	2	1	2	1	1	1	2	2019																2	1	1	0	1	1	1	0	1
1147		2	2	0	0	0	0	0	0	0	0	0	2	1	3	2	2	2	2	1	4	2	2	2014	2	1									9	2	1	3	1	2		1	0	1	1			1	1
1148	1	1	2	0	0	0	0	0	0	0	0	0	2	2	2	2	1	2	2	1	1	1	2	2018	1	2									9	2	2	1	2	2		1	0	0	0	0	0	0	0
1149	1	1	2	0	0	0	0	0	0	0	0	0	2	2	1	2	1	2	2	1	1	1	2	2019	1	2									9	2	2	1	2			2				0	0	0	0
1150	1	2	2	0	0	0	0	0	0	0	0	0	2	2	2	2	1	2	2	1	2	2	2	2019	2	2			3							2	1	2	2	2	1	1	0	1	1	0	0	0	0
1151	1	2	2	0	0	0	0	0	0	0	0	0		1	3	2	1	2	2	1	2	2	2	2019	2	2									9	1	1	3	2			2				0	0	1	1
1152		6		0	0	0	0	0	0	0	0	0		3	6		5	4	3	2		3	3	9999	2	2	1									2	2	3	2	2	2	1	0	1	1				1
1153		1	2	0	0	0	0	0	0	0	0	0	2	1	3	2	2	2	2	1	4	1	2	2011	1	2									9	2	2	2	2			2						1	0
1154		6		0	0	0	0	0	0	0	0	0		3	6		5	4	3	2		3	3	9999	1	2									9	2	2	1	2	1	2	1	0	0	0				0
1155	1	2	2	0	0	1	1	0	0	0	0	0	2	2	2	2	1	2	2	1	2	1	2	2011	2	2			3							2	2	2	2			4				1	0	0	0
1156	1	2	2	0	0	0	0	0	0	0	0	0	2	2	2	2	3	2	2	1	1	1	2	2015	2	2									9	2	1	3	2	2		1	0	0	0	0	0	0	1
1157	1	1	2	0	0	0	0	0	0	0	0	0	2	2	2	2	1	2	2	1	2	1	2	2019	1	2									9	1	1	2	2	2		1	0	1	1	0	0	0	0
1158		6		0	0	0	0	0	0	0	0	0		3	6		5	4	3	2		3	3	9999																2	1	1	0	0	0
1159	1	1	1	0	0	0	0	0	0	0	0	0	2	1	2	2	1	2	2	1	2	1	2	2013	1	2									9	1	1	2	2	2	2	1	1	1	1	0	0	0	0
1160	1	1	2	0	0	0	0	0	0	0	0	0	2	2	1	2	1	2	2	1	1	1	2	2019	1	2									9	2	2	2	1			2				0	0	0	0
1161		6		0	0	0	0	0	0	0	0	0		3	6		5	4	3	2		3	3	9999	1	2									9	2	1	2	2	2	1	1	0	1	1				0
1162		6		0	0	0	0	0	0	0	0	0		3	6		5	4	3	2		3	3	9999	1	2				4						2	2	1	2	2	2	1	0	0	0				0
1163		2	2	1	0	0	0	0	0	0	0	0	2	2	3	2	2	2	2	1	4	1	2	2019	2	2									9	2	2	2	2			4						1	0
1164	1	1		0	0	0	0	0	0	0	0	0		2	1	2	1	2	2	1	2	2	2	2013	1	2									9	2	2	2	2	2	1	1	0	0	0	0	0	0	0
1165	1	1	2	0	0	0	0	0	0	0	1	0	2	2	2	2	2	2	2	1	1	1	2	2015																1	1	1	0	1	1	1	0	0
1166		1	2	0	0	0	0	0	0	0	0	0	2	2	3	2	1	1	2	1	1	1	1	2013																2	1	1	0	1	1			1
1167		6		0	0	0	0	0	0	0	0	0		3	6		5	4	3	2		3	3	9999																2		1	0	0	0
1168		1		0	0	0	0	0	0	0	0	0		2	2	2	1	2	2	1	4	2	2	2007	1	2									9	2	1	2	2	2	1	1	1	0	1			0	0
1169		2		0	0	0	0	0	0	0	0	0		1	3	2	3	1	2	1	4	2	2	2007	1	2					5					1	1	3	1	2	1	1	0	0	0			1	1
1170	1	1	2	1	0	0	0	0	0	0	0	0	1	1	3	2	1	1	2	1	1	1	2	2019	1	2	1									1	1	4	1	2	1	1	0	0	0	1	1	1	1
1171	1	1	1	0	0	0	0	0	0	0	0	0	2	1	2	1	2	1	2	1	2	1	2	2015	1	2									9	1	2	3	2	2	1	1	0	1	1	0	0	0	1
1172	1	1	2	0	0	0	0	0	0	0	0	0	2	2	1	2	1	2	2	1	1	1	2	2012	1	2									9	2	2	1	2	2	2	1	0	0	0	0	0	0	0
1173	1	1	2	0	0	0	0	0	1	0	0	0	2	2	2	2	2	2	2	1	1	1	2	2019																2	2	1	0	1	1	1	0	0
1174	1	1	2	0	0	0	0	0	0	0	0	0	2	2	1	2	2	2	2	1	1	1	2	2014	1	2									9	2	2	2	2			2				0	0	0	0
1175	1	1	1	0	0	0	0	0	0	0	0	0	2	2	2	2	1	2	2	1	1	1	2	2018	1	2									9	1	2	2	2	2	2	1	0	1	1	0	0	0	0
1176	1	2		0	0	0	0	0	0	0	0	0		2	2	2	1	2	2	1	2	2	2	2019	2	2									9	2	2	1	2	2	2	1	0	1	1	0	0	0	0
1177		6		0	0	0	0	0	0	0	0	0		3	6		5	4	3	2		3	3	9999	2	2									9	2	1	3	2	2	1	1	1	0	1				1
1179		1		0	0	0	0	0	0	0	0	0		2	2	2	2	2	2	1	4	2	2	2013	1	1				4		6				2	1	3	2	2	1	1	1	0	1			0	1
1180	1	1	2	0	0	0	0	0	0	0	1	0	2	2	1	2	1	2	2	1	1	1	2	2017	1	2	1									2	2	1	2			4				1	1	0	0
1181	1	1	2	0	0	0	0	0	0	0	0	0	2	2	1	2	1	2	2	1	1	1	2	2016	1	2									9	2	2	1	2	2	2	1	1	0	1	0	0	0	0
1182		2		0	0	0	0	0	0	0	0	0		2	2	2	1	2	2	1	4	1	2	2016	2	2									9	2	2	2	2	2	1	1	0	0	0			0	0
1183	1	1	1	0	0	0	0	0	0	0	0	0	2	2	2	2	1	2	2	1	1	1	2	2019	1	2									9	1	1	2	2	2	1	1	0	0	0	0	0	0	0
1184	1	1	2	1	0	0	0	0	0	0	0	0	2	2	1	2	1	2	2	1	1	1	2	2019	1	2	1					6				2	2	1	2			2				1	1	0	0
1185	1	1	2	0	0	0	0	0	0	0	0	0	2	2	2	2	1	2	2	1	1	1	2	2012	1	2									9	2	2	2	2	2	1	1	0	0	0	0	0	0	0
1186		6		0	0	0	0	0	0	0	0	0		3	6		5	4	3	2		3	3	9999																2		1
1187	1	1	1	0	0	0	0	0	0	0	0	0	2	2	2	2	1	2	2	1	1	1	2	2019	1	2					5	6	7			2	2	3	1	2	1	1	1	1	1	0	0	0	1
1188		6		0	0	0	0	0	0	0	0	0		3	6		5	4	3	2		3	3	9999	2	1	1		3							2	2	2	2			2							0
1189	1	1	2	0	0	0	0	0	0	0	0	0	2	2	2	2	2	2	2	1	1	1	2	2013	1	2									9	2	1	2	2	2	1	1	0	0	0	0	0	0	0
1190		1		0	0	0	0	0	0	0	0	0		2	1	2	1	2	2	1	4	2	2	2008	1	2					5					2	2	1	2	2	2	1	1	1	1			0	0
1192		1	2	0	0	0	0	0	0	0	0	0	2	2	2	2	2	2	2	1	4	1	2	2013	1	2									9	1	2	3	2	1	2	1	1	1	1			0	1
1193	1	1	2	1	0	0	0	0	0	0	0	0	2	1	3	1	1	1	2	1	1	1	2	2012	1	2									9	1	1	3	2	1	1	1	0	1	1	1	0	1	1
1194	1	1		0	0	0	0	0	0	0	0	0		2	2	2	1	2	2	1	2	2	2	2019	1	2									9	2	1	3	2	2	1	1	0	0	0	0	0	0	1
1195	1	2	2	0	0	0	0	0	0	0	0	0	2	2	2	2	1	2	2	1	1	2	2	2012	2	2		2	3	4						2	2	1	2	2		1	0	0	0	0	0	0	0
1196	1	1	2	0	0	0	0	0	0	0	0	0	2	2	1	2	1	2	2	1	1	1	2	2019	1	2									9	1	2	2	2	1		1				0	0	0	0
1197	1	2	2	1	0	0	0	0	0	0	0	0	2	2	2	2	1	2	2	1	1	2	2	2019	2	2	1		3	4						2	2	2	2	2	2	1	0	0	0	1	1	0	0
1199		1	2	0	0	0	0	0	0	0	0	0	1	1	3	1	3	1	2	1	4	1	2	2011	1	2									9	1	1	3	1	2	1	1	0	0	0			1	1
1200		2	1	0	0	0	0	0	0	0	0	0	2	2	2	2	1	2	2	1	4	2	2	2019	1	1							7			2	1	3	2	2	1	1	1	1	1			0	1
1201	1	2	2	1	0	0	0	0	0	0	0	0	2	2	2	2	1	2	2	1	2	2	2	2018	2	2	1					6				2	2	2	2	2	2	1	0	0	0	1	1	0	0
1202	1	2		0	0	0	0	0	0	0	0	0		2	2	2	1	2	2	1	2	2	2	2018																		2				0	0	0
1203																				2		3	3	9999	3	2									9	2	1	3	2	2	1	1	0	1	1				1
1204	1	1	2	0	0	0	0	0	0	0	0	0	2	2	1	2	1	2	2	1	2	1	2	2014	1	2									9	2	2	1	2			2				0	0	0	0
1205	1	6		0	0	0	0	0	0	0	0	0		2	3	2	1	1	2	1	2	2	2	2016	2	2									9	2	1	3	2	2	1	1	0	1	1	0	0	1	1
1206	1	1	2	0	0	0	0	0	0	0	0	0	2	2	2	2	1	2	2	1	1	1	2	2015																2	2	1	0	1	1	0	0	0
1207		6		0	0	0	0	0	0	0	0	0		3	6		5	4	3	2		3	3	9999	1	2	1		3	4		6	7			2	2	1	2			4							0
1209		6		0	0	0	0	0	0	0	0	0		3	6		5	4	3	2		3	3	9999	1	2									9	1	2	1	2	2	2	1	0	0	0				0
1210																				1	3	3	2	2016	2	2									9	2	2	3	1	2	1	1	1	1	1				1
1211		1	2	0	0	0	0	0	0	0	0	0	2	2	2	2	2	2	2	1	4	1	2	2014	1	2									9	2	2	2	2	2	1	1	0	0	0			0	0
1212		1		0	0	0	0	0	0	0	0	0		2	2	2	2	2	2	1	4	2	2	2012	1	2									9	2	2	2	2	2	2	1	0	0	0			0	0
1213	1	1	1	0	0	0	0	0	0	0	0	0	2	2	2	2	1	2	2	1	2	1	2	2013	1	2						6				2	2	2	2	2		1	0	1	1	0	0	0	0
1214	1	1	2	0	0	0	0	0	0	0	0	0	2	2	2	2	3	2	2	1	1	1	2	2019	1	2									9	2	2	2	2	2		1	0	0	0	0	0	0	0
1215		1	2	1	0	0	0	0	0	0	0	0	2	2	3	2	2	2	2	1	4	1	2	2007	1	2									9	1	1	3	2	2	2	1	0	1	1			1	1
1217		1		0	0	0	0	0	0	0	0	0		2	1		2	3	2	1	4	2	2	2008	1	2									9	2	2	1	2	2	2	1	0	0	0			0	0
1218	1	1	1	0	0	0	0	0	0	0	0	0	2	2	2	2	1	2	2	1	1	1	2	2018	1	2									9	1	1	3	1			2				0	0	0	1
1219	1	1		0	0	0	0	0	0	0	0	0		2	1	2	1	2	2	1	1	2	2	2012	1	2									9	2	2	2	2	2	2	1	0	0	0	0	0	0	0
1220		6		0	0	0	0	0	0	0	0	0		3	6		5	4	3	2		3	3	9999	1	1									9	2	2	2	2	2	2	1	0	0	0				0
1221	1	2	2	1	0	0	0	0	0	1	0	0	2	1	3	2	1	1	2	1	2	2	2	2019	2	2	1									2	1	4	1			2				1	1	1	1
1222	1	1	2	0	0	0	0	0	0	0	0	0	2	2	1	2	1	2	2	1	1	1	2	2012	1	2									9	2	2	1	2	2	2	1	0	0	0	0	0	0	0
1223		6		0	0	0	0	0	0	0	0	0		3	6		5	4	3	2		3	3	9999	1	2				4						2	2	2	2			2							0
1224	1	1	2	0	0	0	0	0	0	0	0	0	2	2	2	2	2	2	2	1	1	1	2	2019	1	1									9	1	1	3	2	1		1				0	0	0	1
1225	1	2	1	0	0	0	0	0	0	0	0	0	2	1	3	2	1	2	2	1	2	1	2	2012	2	2									9	2	2	2	2	2		1	0	1	1	0	0	1	0
1226	1	1	1	0	0	0	0	0	0	0	0	0	2	2	2	2	1	2	2	1	1	1	2	2019	1	2									9	2	2	2	2	2	2	1	0	0	0	0	0	0	0
1227	1	2	2	1	0	0	0	0	0	0	0	0	2	2	2	2	1	2	2	1	1	1	2	2019																2	1	1	0	1	1	1	0	0
1228	1	1	2	0	0	0	0	0	1	0	0	0	2	2	2	2	1	2	2	1	2	1	2	2013																2	2	1	0	1	1	1	0	0
1229		6		0	0	0	0	0	0	0	0	0		3	6		5	4	3	2		3	3	9999	3	2					5					2	2	2	2	2	1	1	0	0	0				0
1230	1	1	1	0	0	0	0	0	0	0	0	0	2	2	2	2	1	2	2	1	1	1	2	2012																2	2	1	0	0	0	0	0	0
1231	1	2	1	0	0	0	0	0	0	0	0	0	1	1	3	2	3	1	2	1	2	1	2	2011	2	1									9	1	1	3	1	2	1	1	1	1	1	0	0	1	1
1233	1	1	1	0	0	0	0	0	0	0	0	0	2	2	1	2	1	2	2	1	1	1	2	2011	1	2									9	2	2	1	2			2				0	0	0	0
1234		6		0	0	0	0	0	0	0	0	0		3	6		5	4	3	2		3	3	9999																1	1	1	0	0	0
1235		1	2	0	0	0	0	0	0	0	0	0	2	2	2	2	1	3	2	1	4	2	2	2008	1	2									9	2	2	2	2	2	1	1	0	0	0			0	0
1236		6		0	0	0	0	0	0	0	0	0		3	6		5	4	3	2		3	3	9999	1	2									9	2	2	2	2			2							0
1237	1	1	2	0	0	0	0	0	0	0	0	0	2	2	2	2	2	2	2	1	1	1	2	2019	1	1								8		2	2	2	2	2	1	1	0	0	0	0	0	0	0
1238	1	2	2	0	0	0	0	0	0	0	0	0	2	2	2	2	1	2	2	1	1	1	2	2015	2	2									9	2	2	2	2	2	2	1	0	0	0	0	0	0	0
1239	1	1	2	0	0	0	0	0	0	0	0	0	2	2	2	2	1	2	2	1	1	1	2	2019	1	2									9	1	2	2	2	2	2	1	0	0	0	0	0	0	0
1240		6		0	0	0	0	0	0	0	0	0		3	6		5	4	3	2		3	3	9999	2	1					5	6	7			2	2	2	2			4							0
1242		1	2	0	0	0	0	0	0	0	0	0	2	2	3	2	2	2	2	1	4	2	2	2012	1	2									9	2	2	1	2			2						1	0
1243	1	1	2	0	0	0	0	0	0	0	0	0	2	2	1	2	1	2	2	1	1	1	2	2019	1	2									9	2	2	2	2	2	1	1	0	0	0	0	0	0	0
1244	1	1	2	0	0	0	0	0	1	0	0	0	2	2	2	2	2	2	2	1	1	1	2	2019																		2				1	0	0
1245		6		0	0	0	0	0	0	0	0	0		3	6		5	4	3	2		3	3	9999	1	2									9	2	2	2	2	1	1	1	0	0	0				0
1246		6		0	0	0	0	0	0	0	0	0		3	6		5	4	3	2		3	3	9999	2	2	1									2	1	3	1	2	1	1	0	0	0				1
1247		6		0	0	0	0	0	0	0	0	0		3	6		5	4	3	2		3	3	9999	1	2									9	2	2	1	2	2	1	1	0	0	0				0
1248	1	2	2	0	0	0	0	0	0	0	0	0	2	1	3	1	2	1	1	1	2	2	2	2019	2	2	1			4						2	1	3	1	2	1	1	0	1	1	0	1	1	1
1249	1	2		0	0	0	0	0	0	0	0	0	2	2	2	2	1	2	2	1	1	2	2	2019	2	2									9	2	1	3	2	2	2	1	0	1	1	0	0	0	1
1250		2	2	0	0	0	0	0	0	0	0	0	2	2	2	2	1	2	2	1	4	2	2	2019	2	2									9	2	2	1	2	2	2	1	0	0	0			0	0
1251		1		0	0	0	0	0	0	0	0	0		2	2	2	2	2	2	1	4	2	2	2019	1	1									9	2	2	2	2	2		1						0	0
1252		3		0	0	0	0	0	0	0	0	0		1	3	2	1	1	2	1	4	2	2	2019	2	2									9	2	2	2	2	2		1						1	0
1253	1	1	2	0	0	0	0	0	0	0	0	0	2	2	2	2	1	2	2	1	1	1	2	2011	1	2									9	2	2	2	2	2		1	0	0	0	0	0	0	0
1254	1	1	2	0	0	0	0	0	0	0	0	0	2	2	2	2	2	2	2	1	2	1	2	2011	1	2				4			7			2	2	1	2	2	2	1	0	1	1	0	0	0	0
1255	1	1	2	0	0	0	0	0	0	0	0	0	1	2	2	2	1	1	2	1	2	1	2	2013	1	1									9	2	1	4	1	2	1	1	0	0	0	0	0	0	1
1257		1		0	0	0	0	0	0	0	0	0		2	2	2	2	2	2	1	4	2	2	2011	1	2									9	2	1	2	2			2						0	0
1258	1	1	2	0	0	0	0	0	0	0	0	0	2	2	1	2	1	2	2	1	1	1	2	2009	1	2									9	2	2	1	2			2				0	0	0	0
1259	1	1	1	0	0	0	0	0	0	0	0	0	2	2	2	2	1	2	2	1	1	1	2	2019	1	1									9	2	1	3	2	2	2	1	0	0	0	0	0	0	1
1260		2	2	0	0	0	0	0	0	0	0	0	2	2	2	2	1	2	2	1	4	2	2	2019																2	1	1	0	1	1			0
1262	1	1	2	0	0	0	0	0	1	0	0	0	2	2	3	2	1	1	2	1	1	1	2	2017	1	2									9	2	1	2	2	2	1	1	1	1	1	1	0	1	0
1263		1		0	0	0	0	0	0	0	0	0		1	3	1	2	1	2	1	4	2	2	2007	5															2	2	1	0	0	0			1
1264		6		0	0	0	0	0	0	0	0	0		3	6		5	4	3	2		3	3	9999	1	1									9	2	2	2	2			2							0
1265	1	2	2	0	0	0	0	0	0	0	0	0	2	2	2	2	3	2	2	1	1	1	2	2019	2	2									9	2	2	2	2	2	1	1	0	1	1	0	0	0	0
1266		2	2	0	0	0	0	0	0	0	0	0	2	2	2	2	1	2	2	1	4	2	1	2019	2	2									9	2	1	3	2			2						0	1
1267	1	1	2	0	0	0	0	0	0	0	0	0	2	2	3	2	1	2	2	1	2	1	2	2019																2	2	1	1	0	1	0	0	1
1268		1	2	0	0	0	0	0	0	0	0	0	2	2	2	2	2	2	2	1	2	1	1	2019	1	2									9	2	2	2	1	2	1	1	0	0	0			0	0
1270	1	1	2	1	0	0	0	0	0	0	1	0	2	2	3	2	3	2	2	1	1	1	2	2019	1	2	1						7	8		2	1	2	2	2		1				1	1	1	0
1271		2		0	0	0	0	0	0	0	0	0		2	2	2	1	2	2	1	4	2	2	2019	2	2									9	2	2	1	2			4						0	0
1272	1	1	2	0	0	0	0	0	0	0	0	0	2	2	2	2	2	2	2	1	2	1	2	2011	1	2									9	2	2	2	2			2				0	0	0	0
1273		1		0	0	0	0	0	0	0	0	0		2	2	2	1	2	2	1	4	2	2	2015	2	2				4						2	2	2	2	2	2	1	0	0	0			0	0
1274																				2		3	3	9999	1	2									9	2	2	1	2	1	2	1	0	1	1				0
1275	1	1	2	0	0	0	0	0	0	0	0	0	2	2	1	2	1	2	2	1	1	1	2	2012	1	1									9	2	2	1	2	2	2	1	0	0	0	0	0	0	0
1276	1	1	2	0	0	0	0	0	0	0	0	0	2	2	2	2	1	2	2	1	1	1	2	2012	1	2									9	2	2	2	2	2		1	0	0	0	0	0	0	0
1277		2	2	0	0	0	0	0	0	0	0	0	2	1	3	2	2	2	2	1	4	1	2	2015	2	1									9	1	1	3	1	1	1	1	1	0	1			1	1
1278	1	2	2	0	0	0	0	0	0	0	0	0	2	2	2	2	2	2	2	1	1	1	2	2012	1	2									9	2	2	1	2	2	1	1	0	0	0	0	0	0	0
1279		1	2	0	0	0	0	0	0	0	0	0	2	2	1	2	1	2	2	1	1	1	1	2019	1	2									9	2	2	3	2	2		1	1	0	1			0	1
1280		1	2	0	0	0	0	0	0	0	1	0	2	2	2	2	2	2	2	1	1	1	1	2012	1	2								8		2	2	2	2	2	2	1	1	0	1			0	0
1281		6		0	0	0	0	0	0	0	0	0		3	6		5	4	3	2		3	3	9999																2	2	1	0	0	0
1282	1	2	2	0	0	0	0	0	0	0	0	0	2	2	2	2	1	2	2	1	1	1	2	2011	2	2									9	2	2	2	2	2	1	1	1	0	1	0	0	0	0
1283		3	2	0	0	0	0	0	0	0	0	0	1	1	3	2	1	2	2	1	4	2	2	2016	1	2									9	1	1	3	1	2	1	1	0	0	0			1	1
1284		1		0	0	0	0	0	0	0	0	0		2	2	2	1	2	2	1	4	2	1	2008	1	2					5		7			2	2	2	2	2	2	1	0	1	1			0	0
1285	1	1	2	0	0	0	0	0	0	0	0	0	2	2	2	2	2	2	2	1	1	1	2	2019	3	2									9	1	2	3	2			2				0	0	0	1
1286	1	1	2	0	0	0	0	0	0	0	0	0	2	2	1	2	1	2	2	1	1	1	2	2018	1	2									9	2	2	2	2	2	2	1	0	0	0	0	0	0	0
1287		2		0	0	0	0	0	0	0	0	0		2	2	2	1	2	2	1	4	2	2	2019																2	2	1	0	0	0			0
1288	1	1	2	0	0	0	0	0	0	0	0	0	2	2	2	2	1	2	2	1	1	1	2	2018	1	2									9	2	2	1	2	2	2	1	0	0	0	0	0	0	0
1289	1	2	2	0	0	0	0	0	0	0	0	0	2	2	2	2	2	2	2	1	2	2	2	2018																		4				0	0	0
1290	1	1	2	0	0	0	0	0	0	0	0	0	2	2	2	2	1	2	2	1	2	2	2	2015	1	2									9	1	2	2	2	2	2	1	0	1	1	0	0	0	0
1291	1	2	2	0	0	0	0	0	0	0	0	0	2	2	3	1	2	1	2	1	1	1	2	2014	2	2									9	1	1	4	1			2				0	0	1	1
1292	1	2	2	0	0	0	0	0	0	0	0	0	2	2	2	2	1	2	2	1	1	1	2	2014	1	2									9	2	2	1	2	2	2	1	0	0	0	0	0	0	0
1293	1	1	2	0	0	0	0	0	0	0	1	0	2	2	3	2	1	2	2	1	2	1	2	2019	1	1									9	2	1	5	2	2	1	1	0	0	0	1	0	1	1
1294	1	1		0	0	0	0	0	0	0	0	0		2	3	2	2	2	2	1	1	2	2	2011	1	2					5					1	2	2	2	2	2	1	0	1	1	0	0	1	0
1295	1	1	2	0	0	0	0	0	0	0	0	0	2	2	2	2	2	2	2	1	1	1	2	2019	2	2						6				2	2	2	2			4				0	0	0	0
1296	1	1	2	0	0	0	0	0	0	0	0	0	2	2	2	2	2	2	2	1	1	1	2	2019	1	2									9	2	1	4	1	2	2	1	0	1	1	0	0	0	1
1297		6		0	0	0	0	0	0	0	0	0		3	6		5	4	3	2		3	3	9999	1	2									9	2	2	1	2	2		1	0	0	0				0
1298		2	2	0	0	0	0	0	0	0	0	0	2	1	3	2	2	2	2	1	4	2	2	2012	2	1									9	2	2	2	2	2	1	1						1	0
1299		1	2	0	0	0	0	0	0	0	0	0	2	2	3	2	1	2	2	1	4	2	2	2015	3	2									9	2	2	1	2	2	1	1	0	1	1			1	0
1301	1	1	1	0	0	0	0	0	0	0	0	0	2	2	1	2	1	2	2	1	1	1	2	2013	1	2									9	2	2	2	2	2	2	1	0	1	1	0	0	0	0
1302	1	1	2	0	0	0	0	0	1	1	0	0	2	2	3	2	1	1	2	1	2	1	2	2019	1	2									9	2	2	2	2	2		1				1	0	1	0
1303		2		0	0	0	0	0	0	0	0	0		2	2	2	2	2	2	1	4	2	2	2019	2	2	1		3							2	2	2	2			4						0	0
1304																				2		3	3	9999	1	2									9	1	1	3	2	2	1	1	0	0	0				1
1305		2	2	0	0	0	0	0	0	0	0	0	2	1	3	2	2	2	2	1	4	2	2	2019	2	2			3	4						2	2	2	2			4						1	0
1306		6		0	0	0	0	0	0	0	0	0		3	6		5	4	3	2		3	3	9999	3	2									9	1	2	2	2	2		1	1	0	1				0
1307	1	1	2	1	0	0	0	0	0	1	0	0	2	1	3	2	2	1	2	1	1	1	2	2013	1	2	1									2	2	3	2	2	1	1	0	1	1	1	1	1	1
1308		6		0	0	0	0	0	0	0	0	0		3	6		5	4	3	2		3	3	9999	1	2	1									2	2	1	2	2	2	1	0	0	0				0
1309	1	1	2	0	0	0	0	0	1	0	0	0	2	2	2	2	1	2	2	1	1	1	2	2019	1	2						6				2	2	2	2	2	1	1	0	0	0	1	0	0	0
1310	1	1	1	0	0	0	0	0	0	0	0	0	2	2	2	2	2	2	2	1	1	1	2	2012	1	2									9	2	1	3	1	2	1	1	1	1	1	0	0	0	1
1311	1	2	2	0	0	0	0	0	0	0	0	0	2	2	2	2	1	2	2	1	2	2	2	2018	2	2									9	2	2	1	2	2	2	1	0	1	1	0	0	0	0
1312	1	1	2	1	0	0	0	0	0	0	0	0	2	2	2	2	2	2	2	1	1	1	2	2011	1	2	1									2	2	1	2	2	2	1	0	1	1	1	1	0	0
1313	1	1	1	0	0	0	0	0	0	0	0	0	2	2	2	2	1	2	2	1	1	1	2	2015	1	1									9	2	2	2	2	2	2	1	0	0	0	0	0	0	0
1314	1	2	2	0	0	0	0	0	0	0	0	0	2	2	2	2	1	2	2	1	1	1	2	2016	2	2									9	2	2	1	2	2	2	1	0	0	0	0	0	0	0
1315	1	1	2	0	0	0	0	0	0	0	0	0	2	2	2	2	2	2	2	1	1	1	2	2011	1	2									9	2	2	2	2			2				0	0	0	0
1316																				1	3	2	2	2014	3	1									9	1	1	4	1	2	1	1	0	1	1				1
1317		2		0	0	0	0	0	0	0	0	0		2	2	2	1	2	1	1	4	2	2	2019																2	1	1	0	0	0			0
1318	1	1		0	0	0	0	0	0	0	0	0		2	2	2	1	2	2	1	1	2	2	2012	1	2									9	1	2	2	2	2	2	1	0	0	0	0	0	0	0
1319		2		0	0	0	0	0	0	0	0	0		1	3	1	1	1	2	1	4	2	2	2019	2	1							7			1	1	5	1	2	1	1	0	1	1			1	1
1320	1	2	2	0	0	0	0	0	0	0	0	0	2	2	1	2	1	2	2	1	1	1	2	2016	2	2						6				2	2	1	2	2	2	1	0	0	0	0	0	0	0
1321	1	2	2	0	0	0	0	0	0	0	1	0	2	2	2	2	1	2	2	1	2	2	2	2019	2	2	1			4						2	2	1	2	2	1	1	1	1	1	1	1	0	0
1322	1	1	2	0	0	0	0	0	0	0	0	0	2	2	2	2	1	2	2	1	1	1	2	2015	1	2									9	2	2	3	2			2				0	0	0	1
1323		6		0	0	0	0	0	0	0	0	0		3	6		5	4	3	2		3	3	9999	1	2									9	2	2	1	2	2	1	1	0	0	0				0
1324		1	2	0	0	0	0	0	0	0	1	0	2	2	2	2	2	2	2	1	1	1	1	2016	1	2	1									2	2	2	2			2						0	0
1325	1	2	2	0	0	0	0	0	0	0	0	0	2	2	2	2	2	2	2	1	1	1	2	2019	2	2									9	2	2	1	2	1	1	1	0	1	1	0	0	0	0
1327	1	1		0	0	0	0	0	0	0	0	0		2	2	2	2	2	2	1	2	2	2	2019																2	2	1	1	0	1	0	0	0
1328	1	1	2	0	0	0	0	0	0	0	0	0	2	2	2	2	2	2	2	1	2	1	2	2012																		2				0	0	0
1329		1	2	0	0	0	0	0	0	0	0	0	1	1	3	1	3	1	2	1	4	1	2	2016																2	1	1	0	0	0			1
1330	1	1	2	0	0	0	0	0	0	0	0	0	2	2	2	2	1	2	2	1	1	1	2	2019																2	2	1	0	0	0	0	0	0
1331		1	2	0	0	0	0	0	0	0	0	0	1	2	3	1	1	1	2	1	4	1	2	2018																		2						1
1332	1	1	2	0	0	0	0	0	0	0	0	0	2	2	2	2	1	2	2	1	1	1	2	2018																2		1	0	0	0	0	0	0
1333		1		0	0	0	0	0	0	0	0	0		2	2	2	1	2	2	1	4	2	1	2011																2		1	1	0	1			0
1334	1	1	2	0	0	0	0	0	1	0	0	0	2	2	1	2	2	2	2	1	1	1	2	2016																2	2	1	0	1	1	1	0	0
1335		6		0	0	0	0	0	0	0	0	0		3	6		5	4	3	2		3	3	9999																1	2	1	0	0	0
1336		1	2	0	0	0	0	0	0	0	0	0	2	1	2	2	2	2	2	1	4	2	2	2014																2	1	1	1	1	1			0
1337		1		0	0	0	0	0	0	0	0	0		2	1	2	1	2	2	1	4	2	2	2019																2	2	1	0	0	0			0
1338																				2		3	3	9999																2	1	1	0	0	0
1339		2	2	0	0	0	0	0	0	0	0	0	2	2	2	2	1	2	2	1	4	2	2	2019																		2						0
1340	1	2	2	0	0	0	0	0	0	0	0	0	2	2	2	2	1	2	2	1	1	1	2	2019																		2				0	0	0
1341	1	1	2	0	0	0	0	0	0	0	0	0	2	2	2	2	1	2	2	1	1	1	2	2019																		2				0	0	0
1342	1	1	2	0	0	0	0	0	1	0	0	0	2	2	2	2	2	2	2	1	1	1	2	2019																2	1	1	0	1	1	1	0	0
1343	1	1	2	0	0	0	0	0	1	0	0	0	2	2	1	2	1	2	2	1	1	1	2	2018																2	2	1	0	0	0	1	0	0
1344		2	2	0	0	0	0	0	0	0	0	0	2	1	3	2	1	2	2	1	4	1	2	2013																2	1	1	0	0	0			1
1345	1	1	2	0	0	0	0	0	0	0	0	0	2	2	1	2	1	2	2	1	1	1	2	2013																1	2	1	0	0	0	0	0	0
1346	1	2	2	0	0	0	0	0	0	0	1	0	2	2	3	2	2	2	2	1	2	1	2	2019																		2				1	0	1
1347	1	1	2	0	0	0	0	0	0	0	0	0	2	2	2	2	1	2	2	1	1	1	2	2019																2	2	1	0	1	1	0	0	0
1348	1	1	1	0	0	0	0	0	0	0	0	0	2	2	1	2	2	2	2	1	1	1	2	2019																1	2	1	0	0	0	0	0	0
1349		6		0	0	0	0	0	0	0	0	0		1	3	2	1	2	2	1	4	2	2	2014																2	1	1	0	0	0			1
1350	1	1	2	0	0	0	0	0	0	0	0	0	2	2	2	2	1	2	2	1	1	1	2	2015																		2				0	0	0
1351		1	2	1	0	0	0	0	0	0	0	0	1	1	3	1	2	2	2	1	4	1	2	2013																1	1	1	0	0	0			1
1352		6		0	0	0	0	0	0	0	0	0		3	6		5	4	3	2		3	3	9999																2	2	1	1	0	1
1353		6		0	0	0	0	0	0	0	0	0		3	6		5	4	3	2		3	3	9999																1	1	1	1	1	1
1354	1	1	2	0	0	0	0	0	0	0	0	0	2	2	2	2	1	2	2	1	1	1	2	2011																		2				0	0	0
1355	1	1	2	0	0	0	0	0	0	0	0	0	2	2	2	2	1	2	2	1	1	1	2	2019																2		1	0	0	0	0	0	0
1356	1	1		0	0	0	0	0	0	0	0	0		2	1	2	2	2	2	1	1	2	2	2013																2	2	1	0	0	0	0	0	0
1357		6		0	0	0	0	0	0	0	0	0		3	6		5	4	3	2		3	3	9999																2	2	1	0	0	0
1358	1	1	2	0	0	0	0	0	0	0	0	0	2	2	2	2	2	2	2	1	1	1	2	2016																2		1	0	1	1	0	0	0
1359		6		0	0	0	0	0	0	0	0	0		3	6		5	4	3	2		3	3	9999																2	1	1	0	0	0
1360																				1	4	2	2	2007																		4
1361	1	1	2	0	0	0	0	0	0	0	0	0	2	2	2	2	2	2	2	1	1	1	2	2018																		2				0	0	0
1362		1		0	0	0	0	0	0	0	0	0		2	2	2	1	2	2	1	4	2	2	2012																2		1						0
1363		1		0	0	0	0	0	0	0	0	0		2	2	2	1	2	2	1	4	2	2	2011																1	2	1	0	0	0			0
1364	1	1	2	0	0	0	0	0	0	0	0	0	1	2	2	2	1	1	2	1	1	1	2	2018																2	1	1	0	0	0	0	0	0
1365	1	1	2	0	0	0	0	0	0	0	0	0	2	2	1	2	1	2	2	1	1	1	2	2013																1		1	0	0	0	0	0	0
1366	1	1	2	0	0	0	0	0	0	0	0	0	2	2	2	2	1	2	2	1	1	1	2	2012																2	2	1	0	1	1	0	0	0
1367		1	2	0	0	0	0	0	0	0	0	0	2	2	2	2	1	2	2	1	4	1	2	2015																1	2	1	1	0	1			0
1368		6		0	0	0	0	0	0	0	0	0		3	6		5	4	3	2		3	3	9999																		2
1369																				1	4	2	1	2019																2	2	1	0	0	0
1370		2	2	0	0	0	0	0	0	0	0	0	2	1	3	2	2	2	2	1	4	2	2	2015																2	1	1	0	1	1			1
1371	1	1	2	0	0	0	0	0	0	0	0	0	2	1	2	2	2	2	2	1	1	1	2	2012																2		1	0	0	0	0	0	0
1372	1	1	2	0	0	0	0	0	0	0	0	0	2	1	3	2	2	2	2	1	1	1	2	2019																2	1	1				0	0	1
1373		1	2	0	0	0	0	0	0	0	0	0	2	1	3	1	1	1	2	1	4	2	2	2015																1		1	0	0	0			1
1374	1	1	2	0	0	0	0	0	0	0	0	0	2	2	1	2	2	2	2	1	1	1	2	2011																2	2	1	0	0	0	0	0	0
1375		6		0	0	0	0	0	0	0	0	0		3	6		5	4	3	2		3	3	9999																2		1	0	0	0
1376	1	3	2	0	0	0	0	0	0	0	0	0	2	1	3	1	1	1	2	1	1	2	2	2019																2		1	0	0	0	0	0	1
1377		2	2	0	0	0	0	0	0	0	0	0	2	2	2	2	2	2	2	1	4	2	2	2011																2	2	1	1	1	1			0
1378	1	1	2	0	0	0	0	0	0	0	0	0	2	1	3	2	2	2	2	1	1	1	2	2012																2	2	1	0	1	1	0	0	1
1379	1	2	2	0	0	0	0	0	0	0	0	0	2	2	3	2	2	2	2	1	2	2	2	2019																2	1	1	0	0	0	0	0	1
1380	1	1	2	0	0	0	0	0	0	0	0	0	2	2	3	2	2	2	2	1	2	1	2	2015																2	1	1	0	1	1	0	0	1
1381	1	1	1	0	0	0	0	0	0	0	0	0	2	2	1	2	2	2	2	1	2	1	2	2013																1	2	1	0	0	0	0	0	0
1382	1	1	2	0	0	0	0	0	0	1	0	0	2	1	2	2	2	2	2	1	1	1	2	2013																1	1	1	0	0	0	1	0	0
1383		3		0	0	0	0	0	0	0	0	0		1	3	2	2	2	2	1	4	2	2	2019																2	1	1	0	1	1			1
1384	1	1	2	0	0	0	0	0	0	0	0	0	2	2	2	2	2	2	2	1	2	1	2	2012																2		1	0	0	0	0	0	0
1385	1	1	2	0	0	0	0	0	0	0	0	0	2	2	2	2	1	2	2	1	2	1	2	2019																2	2	1	0	0	0	0	0	0
1386		2	2	1	0	0	0	0	0	0	0	0	2	2	2	2	1	2	2	1	4	2	2	2018																2		1	0	1	1			0
1387	1	1	2	0	0	0	0	0	1	0	0	0	2	2	2	2	2	2	2	1	1	1	2	2011																2	1	1	0	0	0	1	0	0
1388	1	1	2	0	0	0	0	0	0	0	0	0	2	2	2	2	1	2	2	1	1	1	2	2018																2	1	1	0	0	0	0	0	0
1389	1	1	1	0	0	0	0	0	0	0	0	0	2	2	1	2	2	2	2	1	1	1	2	2015																2	2	1	0	1	1	0	0	0
1390		2		0	0	0	0	0	0	0	0	0		2	2	2	1	2	2	1	4	2	2	2019																2		1	0	1	1			0
1391	1	1	2	0	0	0	0	0	0	0	0	0	2	2	2	2	2	2	2	1	2	1	2	2012																1	1	1	0	0	0	0	0	0
1392		1	2	0	0	0	0	0	0	0	0	0	1	2	3	1	3	1	2	1	4	1	2	2012																2		1	0	0	0			1
1393	1	1	2	0	0	0	0	0	0	0	0	0	2	2	2	2	2	2	2	1	2	1	2	2011																2	2	1	0	0	0	0	0	0
1394		1	1	0	0	0	0	0	0	0	0	0	2	2	2	2	1	2	2	1	4	1	2	2012																1	1	1	0	0	0			0
1395	1	1	2	0	0	0	0	0	0	0	0	0	2	2	2	2	1	2	2	1	1	1	2	2018																2	2	1	0	1	1	0	0	0
[truncated: 2 more columns]
